# Supplementary material for: Proteomics and C9orf72 neuropathology identify ribosomes as poly-GR/PR interactors driving toxicity
Source: Life Sci Alliance. 2018 May 16;1(2):e201800070. doi: 10.26508/lsa.201800070 (PMC6238541; doi:10.26508/lsa.201800070)
Supplement: Supplementary file 1 [file LSA-2018-00070_TableS1.xlsx]

## Sheet: S1A primary neurons
Table S1A: Proteomics raw data for the interactome and whole proteome of GFP-(GR)149-GFP, (PR)175-GFP and GFP expressing primary cortical neurons from rat
																																									proteome GR vs GFP				proteome PR vs GFP				interactome GR vs GFP
nr	LFQ intensity fullproteome_GFP_01	LFQ intensity fullproteome_GFP_02	LFQ intensity fullproteome_GFP_03	LFQ intensity fullproteome_GFP_04	LFQ intensity fullproteome_pGR_01	LFQ intensity fullproteome_pGR_02	LFQ intensity fullproteome_pGR_03	LFQ intensity fullproteome_pGR_04	LFQ intensity fullproteome_pPR_01_B	LFQ intensity fullproteome_pPR_02	LFQ intensity fullproteome_pPR_03	LFQ intensity fullproteome_pPR_04	LFQ intensity GFP_01	LFQ intensity GFP_02	LFQ intensity GFP_03	LFQ intensity GFP_04	LFQ intensity pGR_01	LFQ intensity pGR_02	LFQ intensity pGR_03	LFQ intensity pGR_04	LFQ intensity pPR_01	LFQ intensity pPR_02	LFQ intensity pPR_03	LFQ intensity pPR_04	GOMF name	GOBP slim name	GOCC slim name	KEGG name	Keywords	Peptides	Razor + unique peptides	Unique peptides	Sequence coverage [%]	Unique + razor sequence coverage [%]	Unique sequence coverage [%]	Mol. weight [kDa]	Q-value	Score	Intensity	MS/MS count	-Log Welch's T-test p-value LFQ intensity fullproteome_pGR_LFQ intensity fullproteome_GFP s0=1, fdr=5%	Welch's T-test q-value LFQ intensity fullproteome_pGR_LFQ intensity fullproteome_GFP s0=1, fdr=5%	Welch's T-test Difference LFQ intensity fullproteome_pGR_LFQ intensity fullproteome_GFP s0=1, fdr=5%	Welch's T-test Test statistic LFQ intensity fullproteome_pGR_LFQ intensity fullproteome_GFP s0=1, fdr=5%	-Log Welch's T-test p-value LFQ intensity fullproteome_pPR_LFQ intensity fullproteome_GFP s0=1, fdr=5%	Welch's T-test q-value LFQ intensity fullproteome_pPR_LFQ intensity fullproteome_GFP s0=1, fdr=5%	Welch's T-test Difference LFQ intensity fullproteome_pPR_LFQ intensity fullproteome_GFP s0=1, fdr=5%	Welch's T-test Test statistic LFQ intensity fullproteome_pPR_LFQ intensity fullproteome_GFP s0=1, fdr=5%	-Log Welch's T-test p-value LFQ intensity pGR_LFQ intensity GFP s0=1, fdr=5%
1	22.6847	24.604	24.0639	24.1404	22.8811	23.5723	23.4149	24.9389	24.5568	22.9107	24.4357	25.4099	19.9064	19.3489	19.2345	19.4911	21.1433	18.8869	19.1824	19.2748	20.4833	20.0515	19.3001	20.4991			cell part		Completeproteome;Directproteinsequencing;Glycoprotein;Membrane;Proteomicsidentification;Referenceproteome;Transmembrane;Transmembranehelix	1	1	1	2.4	2.4	2.4	79.771	0.00017188	3.5313	42521000	3	-4.34294e-08	1	0	0	-4.34294e-08	1	0	0	-4.34294e-08
2	29.3863	29.4659	29.4578	29.0866	29.5492	29.4181	29.3484	29.5203	29.5418	29.8032	29.5383	29.4644	20.7115	20.7952	21.1004	21.2577	21.6766	20.8751	19.884	19.6863	19.1455	20.2688	20.2939	19.7523		biological regulation;developmental process;immune system process;macromolecule metabolic process;metabolic process;multicellular organismal development;multicellular organismal process;multi-organism process;primary metabolic process;protein metabolic process;response to stimulus;response to stress	cell part	Complement and coagulation cascades	3D-structure;Alternativesplicing;Complementpathway;Completeproteome;Developmentalprotein;Directproteinsequencing;Disulfidebond;Glycoprotein;Immunity;Innateimmunity;Membrane;Phosphoprotein;Pregnancy;Proteomicsidentification;Receptor;Referenceproteome;Repeat;Signal;Sushi;Transmembrane;Transmembranehelix	7	7	7	21.5	21.5	21.5	61.68	0	113.76	10192000000	76	0.4814	0.757642	0.109813	0.0997722	1.05471	0.310233	0.237781	0.213035	-4.34294e-08
3	26.3154	27.0375	26.2693	26.8977	26.3556	26.9556	26.6712	26.3967	26.5212	25.3591	26.6781	26.6123	20.39	19.9544	20.6983	20.7595	18.0812	19.5822	19.3028	20.068	20.37	19.4414	19.3375	20.377	binding;chromatin binding;histone binding;methylated histone residue binding;nucleic acid binding;protein binding;protein binding transcription factor activity;RNA binding;transcription coactivator activity;transcription cofactor activity;transcription factor binding transcription factor activity	cellular component organization;cellular metabolic process;cellular nitrogen compound metabolic process;cellular process;chromatin modification;chromatin organization;chromosome organization;macromolecule metabolic process;metabolic process;mRNA metabolic process;mRNA processing;nitrogen compound metabolic process;nucleobase-containing compound metabolic process;organelle organization;primary met…	cell part;cytoplasm;intracellular membrane-bounded organelle;intracellular organelle;macromolecular complex;nucleus;organelle;protein complex		Chromatinregulator;Completeproteome;Cytoplasm;Nucleus;Phosphoprotein;Proteomicsidentification;Referenceproteome	6	6	6	13.2	13.2	13.2	73.027	0	24.029	1226800000	21	0.0509519	0.933283	-0.0352192	-0.0283706	0.394527	0.279765	-0.337263	-0.246209	-4.34294e-08
4	22.3128	22.4625	24.0423	31.067	22.8666	22.4908	24.1226	24.1019	24.1793	23.7762	24.9045	24.5162	19.2465	20.0327	19.5105	20.0592	22.3674	19.2709	19.6616	20.0134	19.4461	18.9696	20.1832	20.4651	adenyl nucleotide binding;adenyl ribonucleotide binding;ATP binding;binding;catalytic activity;cation binding;channel inhibitor activity;channel regulator activity;enzyme binding;enzyme inhibitor activity;enzyme regulator activity;ion binding;ion channel inhibitor activity;kinase activity;kinase binding;kinase inhibitor activity;kinase regulator activity;magnesium ion binding;metal ion binding;nu…	biological regulation;cellular metabolic process;cellular process;establishment of localization;ion transport;macromolecule metabolic process;macromolecule modification;metabolic process;phosphorus metabolic process;primary metabolic process;protein metabolic process;protein modification process;protein phosphorylation;regulation of protein modification process;regulation of transport;response to…	cell part;cytoplasm		3D-structure;Alternativesplicing;ATP-binding;Completeproteome;Cytoplasm;Kinase;Nucleotide-binding;Phosphoprotein;Proteinkinaseinhibitor;Proteomicsidentification;Referenceproteome;Serine/threonine-proteinkinase;Transferase;Ublconjugation	6	2	2	2.9	1.2	1.2	225.11	0.0041513	1.8146	2267300000	2	-4.34294e-08	1	0	0	-4.34294e-08	1	0	0	-4.34294e-08
5	26.2214	26.757	26.7131	26.3914	26.4892	26.4555	26.4215	26.225	26.8809	26.9413	27.2611	26.5321	19.9641	20.1803	19.6992	20.5773	18.7785	19.1476	20.747	19.7852	19.1512	20.8389	18.8163	20.4053	catalytic activity;oxidoreductase activity;oxidoreductase activity, acting on the CH-CH group of donors;oxidoreductase activity, acting on the CH-CH group of donors, NAD or NADP as acceptor;trans-2-enoyl-CoA reductase (NADPH) activity	biosynthetic process;cellular ketone metabolic process;cellular lipid metabolic process;cellular metabolic process;cellular process;lipid metabolic process;metabolic process;organic acid metabolic process;primary metabolic process;small molecule metabolic process	cell part;intracellular membrane-bounded organelle;intracellular organelle;membrane;microbody;mitochondrion;organelle;peroxisome	Biosynthesis of unsaturated fatty acids;Peroxisome	Acetylation;Completeproteome;Fattyacidbiosynthesis;Fattyacidmetabolism;Lipidbiosynthesis;Lipidmetabolism;NADP;Oxidoreductase;Peroxisome;Phosphoprotein;Proteomicsidentification;Referenceproteome	5	5	5	28.5	28.5	28.5	32.737	0	30.352	1327400000	14	0.363972	0.746523	-0.122916	-0.107653	0.9951	0.227692	0.383151	0.320028	-4.34294e-08
6	31.3826	31.2973	31.5021	31.3235	31.4719	30.9282	31.4607	30.7501	30.7549	30.8688	31.0668	31.0707	24.2345	24.3951	24.0851	24.5663	24.8602	25.3371	23.628	25.1116	24.5786	24.4227	23.6598	24.4225	binding;nucleotide binding;protein binding;structural constituent of ribosome;structural molecule activity;translation initiation factor binding	biosynthetic process;cellular metabolic process;cellular nitrogen compound metabolic process;cellular process;macromolecule metabolic process;metabolic process;nitrogen compound metabolic process;nucleobase-containing compound metabolic process;primary metabolic process;protein metabolic process;RNA metabolic process;RNA processing;rRNA processing;translation;translational elongation;translationa…	cell part;intracellular non-membrane-bounded organelle;intracellular organelle;macromolecular complex;nucleolus;organelle;ribonucleoprotein complex;ribosome;small ribosomal subunit	Ribosome	Acetylation;Alternativesplicing;Completeproteome;Phosphoprotein;Referenceproteome;Ribonucleoprotein;Ribosomalprotein	5	5	5	35.9	35.9	35.9	15.197	0	20.983	33605000000	79	0.500168	0.667194	-0.22366	-0.187917	2.29004	0.183909	-0.436102	-0.400057	0.44032
7	23.9485	23.9659	23.9666	24.9482	24.3062	24.639	24.0788	23.9568	24.3977	24.8896	23.9826	24.1807	18.9606	20.5588	19.3631	19.06	19.642	20.1996	19.6315	19.4505	18.6181	19.6908	19.1241	20.9748	binding;catalytic activity;DNA binding;hydrolase activity;hydrolase activity, acting on ester bonds;non-membrane spanning protein tyrosine phosphatase activity;nucleic acid binding;phosphatase activity;phosphoprotein phosphatase activity;phosphoric ester hydrolase activity;protein tyrosine phosphatase activity	biological regulation;cell activation;cell differentiation;cellular metabolic process;cellular process;developmental process;homeostatic process;immune system process;macromolecule metabolic process;macromolecule modification;metabolic process;phosphorus metabolic process;primary metabolic process;protein dephosphorylation;protein metabolic process;protein modification process;regulation of prote…	cell part;endoplasmic reticulum;intracellular membrane-bounded organelle;intracellular organelle;membrane;nucleus;organelle;plasma membrane		Alternativesplicing;Cellmembrane;Completeproteome;Cytoplasm;Endoplasmicreticulum;Hydrolase;Membrane;Nucleus;Phosphoprotein;Proteinphosphatase;Proteomicsidentification;Referenceproteome	5	5	5	12.4	12.4	12.4	42.235	0.00016846	3.1412	269860000	12	0.0453629	0.931233	0.0378962	0.0294011	0.193795	0.481145	0.155348	0.118161	-4.34294e-08
8	28.394	28.4802	28.3864	28.2785	28.0131	28.0901	28.4631	28.1363	28.6592	28.7913	28.6187	28.7067	19.956	20.7868	20.7882	22.9162	20.8469	18.6938	19.3138	20.0488	19.1645	18.8428	20.1199	18.6835	adenyl nucleotide binding;adenyl ribonucleotide binding;ATP binding;ATPase activity;binding;catalytic activity;hydrolase activity;hydrolase activity, acting on acid anhydrides;hydrolase activity, acting on acid anhydrides, in phosphorus-containing anhydrides;nucleoside-triphosphatase activity;nucleotide binding;purine nucleotide binding;purine ribonucleoside triphosphate binding;purine ribonucleo…				ATP-binding;Completeproteome;Nucleotide-binding;Proteomicsidentification;Referenceproteome	15	15	15	24	24	24	71.426	0	30.994	4603500000	79	0.90938	0.665172	-0.209096	-0.188816	2.8308	0.245445	0.309197	0.292934	-4.34294e-08
9	25.2129	24.6013	24.8072	24.7379	25.3356	24.9872	25.0203	25.02	25.1347	25.118	25.1085	25.1004	20.3528	19.6392	18.7052	20.2938	19.4341	19.7303	19.6807	19.2123	19.5639	20.1159	20.2335	19.8402	catalytic activity;transferase activity;transferase activity, transferring glycosyl groups				Completeproteome;Glycosyltransferase;Referenceproteome;Transferase	4	4	4	9.7	9.7	9.7	47.717	0.00017489	3.9374	416000000	5	0.779877	0.657682	0.250937	0.217269	0.896319	0.289216	0.275556	0.243485	-4.34294e-08
10	24.1397	24.0781	24.6053	24.5282	24.4653	24.1834	24.8874	24.4696	24.3416	24.3583	24.4329	24.238	19.7482	19.3877	20.49	19.031	20.3272	18.8162	20.7013	20.7241	19.7601	20.9519	19.9525	19.9215					Completeproteome;Referenceproteome	12	1	1	22.3	1.4	1.4	71.883	0.0025197	2.1593	276790000	12	0.357646	0.703913	0.163575	0.136625	0.0114074	0.979572	0.00486469	0.00426881	-4.34294e-08
11	23.939	24.2441	22.3781	22.8549	23.6465	23.0659	23.4939	24.8233	22.8772	22.6243	23.554	23.737	20.2533	19.8577	19.7721	19.1003	19.6036	21.2899	19.3648	20.1678	19.6703	19.9711	19.4942	19.4555	binding;cation binding;ion binding;metal ion binding;transition metal ion binding;zinc ion binding	aging;biological regulation;cellular metabolic process;cellular process;developmental process;macromolecule metabolic process;macromolecule modification;metabolic process;peptidyl-amino acid modification;phosphorus metabolic process;post-embryonic development;primary metabolic process;protein metabolic process;protein modification process;protein phosphorylation;regulation of protein stability	cell part;cytoskeleton;intracellular non-membrane-bounded organelle;intracellular organelle;organelle		Completeproteome;Proteomicsidentification;Referenceproteome	6	6	6	8.3	8.3	8.3	106.65	0	5.224	174610000	10	-4.34294e-08	1	0	0	-4.34294e-08	1	0	0	-4.34294e-08
12	32.73	32.7859	32.8344	32.7419	32.8043	32.8918	32.7763	32.7759	32.943	33.1872	33.1954	32.9895	24.9799	25.7308	25.8404	24.9129	26.366	25.8958	25.143	25.5226	26.5557	26.9552	26.623	25.7678	adenyl nucleotide binding;adenyl ribonucleotide binding;ATP binding;binding;catalytic activity;helicase activity;hydrolase activity;hydrolase activity, acting on acid anhydrides;hydrolase activity, acting on acid anhydrides, in phosphorus-containing anhydrides;nucleic acid binding;nucleoside-triphosphatase activity;nucleotide binding;purine nucleotide binding;purine ribonucleoside triphosphate bi…				ATP-binding;Completeproteome;Helicase;Hydrolase;Nucleotide-binding;Proteomicsidentification;Referenceproteome	29	21	21	48.6	35.5	35.5	72.459	0	323.31	107040000000	437	0.489671	0.906717	0.0390158	0.0376513	1.86796	0.253672	0.305712	0.285756	0.461478
13	24.8235	25.0269	24.1499	26.4786	24.2367	24.5803	23.7931	25.2496	25.1775	24.6252	24.8002	25.3138	20.4327	18.2878	19.7862	19.6951	19.0414	20.0386	20.9667	20.0585	20.2697	19.3568	19.9354	20.8515	acetyltransferase activity;binding;catalytic activity;DNA binding;histone acetyltransferase activity;lysine N-acetyltransferase activity;N-acetyltransferase activity;N-acyltransferase activity;nucleic acid binding;protein binding transcription factor activity;regulatory region DNA binding;regulatory region nucleic acid binding;transcription coactivator activity;transcription cofactor activity;tra…	biological regulation;biosynthetic process;cell death;cellular component organization;cellular metabolic process;cellular nitrogen compound metabolic process;cellular process;chromatin modification;chromatin organization;chromosome organization;death;histone modification;macromolecule metabolic process;macromolecule modification;metabolic process;nitrogen compound metabolic process;nucleobase-con…	cell part;histone methyltransferase complex;intracellular membrane-bounded organelle;intracellular organelle;macromolecular complex;nucleus;organelle;protein complex;ribonucleoprotein complex;transcription factor complex	Basal transcription factors;Ribosome biogenesis in eukaryotes	Acetylation;Completeproteome;Nucleus;Phosphoprotein;Proteomicsidentification;Referenceproteome;Transcription;Transcriptionregulation	2	2	2	7.8	7.8	7.8	28.22	0	8.8178	384620000	8	0.510576	0.54434	-0.654814	-0.414833	0.0968828	0.567591	-0.140515	-0.0927022	-4.34294e-08
14	26.1319	25.7552	26.5187	26.0163	25.6701	26.0775	25.9062	25.9729	25.9593	25.4473	26.5262	24.9832	19.8202	21.4974	19.0847	19.8761	20.3627	19.4927	19.4473	20.3989	18.9578	19.0537	21.3484	20.3291	binding;catalytic activity;DNA binding;DNA N-glycosylase activity;double-stranded DNA binding;hydrolase activity;hydrolase activity, acting on glycosyl bonds;hydrolase activity, hydrolyzing N-glycosyl compounds;mismatch base pair DNA N-glycosylase activity;mismatched DNA binding;nucleic acid binding;protein binding transcription factor activity;pyrimidine-specific mismatch base pair DNA N-glycosy…	biological regulation;cellular metabolic process;cellular nitrogen compound metabolic process;cellular process;developmental process;DNA metabolic process;DNA modification;DNA repair;embryo development;macromolecule metabolic process;macromolecule modification;metabolic process;nitrogen compound metabolic process;nucleobase-containing compound metabolic process;one-carbon metabolic process;primar…	cell part;membrane;plasma membrane		Completeproteome;Proteomicsidentification;Referenceproteome	3	3	3	8.8	8.8	8.8	42.41	0	4.9276	876050000	6	0.488197	0.678338	-0.198826	-0.168402	0.443168	0.259184	-0.376525	-0.275211	-4.34294e-08
15	30.0011	29.8972	29.8942	29.9491	29.972	30.1527	30.2269	30.2559	29.7074	29.209	29.1448	29.5758	19.1769	20.2909	18.2902	20.9608	19.3085	20.5307	19.4035	18.8084	18.0402	19.5116	18.071	19.2267		biological regulation	cell part;membrane		Completeproteome;Proteomicsidentification;Referenceproteome	11	10	10	35.6	35.6	35.6	42.055	0	35.249	12384000000	74	1.45203	0.661252	0.216435	0.202542	1.5338	0.1569	-0.526172	-0.461657	-4.34294e-08
16	25.9515	26.062	26.3127	26.2799	25.9927	26.3315	26.1211	26.7511	25.9527	25.6639	24.9749	25.1609	19.9208	20.2125	19.4614	19.3768	18.2753	20.355	18.5545	19.2231	19.3087	21.497	21.0676	20.4518	binding;chromatin binding;core promoter proximal region DNA binding;core promoter proximal region sequence-specific DNA binding;DNA binding;miRNA binding;nucleic acid binding;nucleic acid binding transcription factor activity;protein binding transcription factor activity;regulatory region DNA binding;regulatory region nucleic acid binding;RNA binding;RNA polymerase II core promoter proximal regio…	anatomical structure development;anatomical structure formation involved in morphogenesis;anatomical structure morphogenesis;behavior;biological regulation;biosynthetic process;cell activation;cell communication;cell development;cell differentiation;cell morphogenesis;cell motility;cell proliferation;cellular component assembly;cellular component morphogenesis;cellular component movement;cellular…	cell part;cytoplasm;cytosol;intracellular membrane-bounded organelle;intracellular organelle;macromolecular complex;nucleoplasm;nucleus;organelle;protein complex;transcription factor complex	MAPK signaling pathway	Completeproteome;DNA-binding;Nucleus;Referenceproteome;Transcription;Transcriptionregulation	4	4	3	11.3	11.3	8.8	47.867	0	12.924	862800000	17	0.327749	0.719988	0.147586	0.124293	1.36359	0.102286	-0.71342	-0.574818	-4.34294e-08
17	24.9265	23.879	24.7524	24.9053	24.9517	24.1654	23.8455	25.0887	24.7967	24.9344	22.3956	25.4817	20.363	17.9225	20.7137	20.0879	20.3046	18.6577	19.3445	19.1014	21.8353	19.0154	19.5683	19.6485					Completeproteome;Proteomicsidentification;Referenceproteome	2	2	2	2.8	2.8	2.8	117.89	0.0017583	2.4002	291320000	3	0.0962196	0.815468	-0.102971	-0.0740401	0.105266	0.472867	-0.213675	-0.123603	-4.34294e-08
18	22.8054	23.6828	25.2619	24.9191	22.2533	22.725	23.8089	23.6406	22.3886	23.1539	23.9128	24.7313	20.692	19.6032	18.9002	20.5401	19.867	19.1407	18.2169	20.5584	20.0095	19.2944	19.6754	18.5584		cellular metabolic process;cellular nitrogen compound metabolic process;cellular process;macromolecule metabolic process;metabolic process;nitrogen compound metabolic process;nucleobase-containing compound metabolic process;primary metabolic process;RNA metabolic process;RNA processing	cell part;macromolecular complex;membrane;protein complex		Completeproteome;Proteomicsidentification;Referenceproteome	6	6	6	6.9	6.9	6.9	133.54	0	13.586	301810000	5	-4.34294e-08	1	0	0	-4.34294e-08	1	0	0	-4.34294e-08
19	30.6416	30.7368	30.8109	30.7805	30.7201	30.9294	30.7481	30.7922	30.245	30.1657	30.1072	29.9548	19.7522	20.4586	18.7165	19.1488	20.4061	21.2889	20.4467	19.1191	21.245	19.6457	18.961	19.3466	binding;catalytic activity;enzyme binding;glutamate receptor binding;guanylate kinase activity;ionotropic glutamate receptor binding;kinase activity;nucleobase-containing compound kinase activity;nucleotide kinase activity;PDZ domain binding;phosphatase binding;phosphotransferase activity, phosphate group as acceptor;protein binding;protein C-terminus binding;protein domain specific binding;prote…	anatomical structure development;anatomical structure morphogenesis;biological regulation;cell communication;cell-cell signaling;cellular component organization;cellular localization;cellular membrane organization;cellular metabolic process;cellular nitrogen compound metabolic process;cellular process;developmental process;establishment or maintenance of cell polarity;localization;membrane organi…	cell body;cell part;cytoplasm;extracellular space;macromolecular complex;membrane;neuronal cell body;protein complex;receptor complex;site of polarized growth;synapse		3D-structure;Alternativesplicing;Completeproteome;Phosphoprotein;Proteomicsidentification;Referenceproteome;Repeat;SH3domain	33	33	31	50.1	50.1	48.6	93.538	0	251.01	20723000000	219	0.407496	0.867772	0.0549955	0.0519165	3.44818	0.0963905	-0.62429	-0.582582	-4.34294e-08
20	29.0558	29.0565	29.0547	29.4177	29.0134	29.3544	28.5388	28.6622	28.4586	28.6871	28.1724	28.4326	19.1229	19.5325	20.4849	20.1004	18.5602	19.7531	20.2409	17.6765	19.2202	20.548	20.3655	19.1928	binding;cation binding;ion binding;metal ion binding;nucleic acid binding;nucleotide binding;transition metal ion binding;zinc ion binding				Completeproteome;Proteomicsidentification;Referenceproteome	6	4	2	13.6	9.6	6.6	60.068	0	50.364	6450300000	53	0.556221	0.658082	-0.253957	-0.210748	2.62586	0.0786024	-0.708484	-0.622107	-4.34294e-08
21	24.7825	24.8478	24.6986	24.9668	24.4879	24.1122	24.8456	24.241	24.9198	25.2837	24.6242	25.4457	21.2264	21.416	21.0163	19.3904	20.2213	20.5197	19.0674	18.5536	20.8673	19.5494	19.1935	19.4899		biological regulation;developmental process;multicellular organismal development;multicellular organismal process;regulation of protein modification process	cell part;membrane;plasma membrane	Jak-STAT signaling pathway	Completeproteome;Referenceproteome	4	4	4	12.2	12.2	12.2	42.412	0	7.471	382960000	12	1.08042	0.569202	-0.402251	-0.343513	0.550304	0.327491	0.244424	0.204902	-4.34294e-08
22	26.654	27.0844	27.4406	26.2618	26.9795	24.9623	26.7642	27.1621	23.567	26.1565	25.9309	25.4418	18.4199	19.8585	20.375	20.5867	19.5978	19.5097	19.5113	20.2549	19.0699	19.6537	18.95	19.8437	binding;protein binding;protein domain specific binding	biological regulation;cellular process;multicellular organismal process;neurological system process;response to stimulus;signal transduction			Completeproteome;Referenceproteome;Sensorytransduction;Vision	1	1	1	2.6	2.6	2.6	42.181	0.0035932	2.0109	1102400000	10	0.280572	0.646527	-0.393163	-0.250573	1.17208	0.0164317	-1.58614	-0.966204	-4.34294e-08
23	31.0043	31.5188	31.0185	31.4454	30.7438	31.3078	31.1741	31.1281	31.1089	30.99	30.9363	31.1926	19.9861	22.7309	23.6347	23.3498	23.454	22.7636	23.338	22.274	19.7709	24.1137	23.3327	20.3284					Completeproteome;Referenceproteome	6	6	6	36	36	36	14.641	0	90.147	33550000000	97	0.376954	0.70567	-0.15829	-0.133849	0.569366	0.384907	-0.189815	-0.165278	0.23626
24	25.1813	25.3169	25.3761	25.49	25.4575	25.38	25.4201	25.2478	25.6555	25.257	25.7676	25.3361	19.6213	19.9322	20.3956	19.7014	20.1728	19.429	19.5748	19.5454	20.4672	20.3534	20.7462	19.6289		cellular process;ribosome biogenesis	cell part;intracellular membrane-bounded organelle;intracellular organelle;nucleus;organelle		Completeproteome;Proteomicsidentification;Referenceproteome	5	5	5	5.9	5.9	5.9	117.84	0	9.0744	545180000	13	0.17278	0.922363	0.0352798	0.0327023	0.525363	0.426794	0.163	0.143136	-4.34294e-08
25	29.1188	29.0115	28.7033	29.3496	29.2445	29.4333	29.2543	28.9867	28.0373	28.0605	27.7894	28.0764	20.3831	20.1347	20.2149	21.6127	19.7881	19.3871	20.3629	19.794	19.7591	19.6531	20.2421	20.2453	binding;protein binding;SNAP receptor activity;SNARE binding	biological regulation;cellular component assembly;cellular component organization;cellular macromolecular complex assembly;cellular membrane organization;cellular process;cytoskeleton organization;establishment of localization;exocytosis;Golgi organization;Golgi vesicle transport;macromolecular complex assembly;membrane fusion;membrane organization;organelle fusion;organelle organization;protein …	cell part;cell surface;macromolecular complex;protein complex	SNARE interactions in vesicular transport	Completeproteome;Proteomicsidentification;Referenceproteome	4	4	4	32.6	32.6	32.6	16.358	0	111.4	5882800000	42	0.51343	0.6857	0.183928	0.1582	2.83377	0.0204193	-1.05487	-0.917056	-4.34294e-08
26	29.6098	29.7559	29.5889	29.4844	29.4943	29.8536	29.678	29.6875	29.5846	29.3362	29.6619	29.1981	25.9891	26.0285	25.7254	19.329	25.2007	25.6124	26.2389	25.4246	26.6909	26.8744	19.7559	27.0781					Completeproteome;Proteomicsidentification;Referenceproteome;Repeat;WDrepeat	7	7	3	35.2	35.2	14.1	25.305	0	150.81	11775000000	82	0.312215	0.837781	0.0685878	0.0627934	0.621129	0.41892	-0.164562	-0.146745	0.324215
27	27.2069	27.4705	27.7134	27.1633	27.3179	27.2165	27.0621	27.1861	27.4973	27.3435	27.3099	27.2081	20.7744	20.4542	19.82	19.6411	17.4537	19.3384	18.7354	19.2533	19.8827	19.8157	20.4888	19.7434	binding;catalytic activity;GTP binding;GTPase activity;guanyl nucleotide binding;guanyl ribonucleotide binding;hydrolase activity;hydrolase activity, acting on acid anhydrides;hydrolase activity, acting on acid anhydrides, in phosphorus-containing anhydrides;nucleoside-triphosphatase activity;nucleotide binding;purine nucleotide binding;purine ribonucleoside triphosphate binding;purine ribonucleo…			mRNA surveillance pathway	Completeproteome;GTP-binding;Nucleotide-binding;Proteomicsidentification;Referenceproteome	15	5	5	26.3	11.1	11.1	69.232	0	33.523	2105100000	40	0.627966	0.677318	-0.192879	-0.169456	0.127375	0.775583	-0.0488262	-0.0427873	-4.34294e-08
28	26.1693	26.8236	27.048	26.4107	27.4818	27.3805	26.9762	27.3378	25.7882	25.967	24.1441	22.5013	19.7394	20.0117	19.8152	19.9801	18.1264	19.8906	19.7095	19.7011	20.6974	20.577	18.7689	20.4583	binding;integrin binding;protein binding;protein complex binding;receptor binding	anatomical structure development;biological adhesion;biological regulation;cell adhesion;cellular process;developmental process	extracellular matrix;proteinaceous extracellular matrix	ECM-receptor interaction;Focal adhesion	3D-structure;Alternativesplicing;Celladhesion;Coiledcoil;Completeproteome;Disulfidebond;EGF-likedomain;Extracellularmatrix;Glycoprotein;Proteoglycan;Referenceproteome;Repeat;Secreted;Sialicacid;Signal	8	8	8	6.7	6.7	6.7	149.52	0	15.632	1274800000	41	1.48858	0.447879	0.681152	0.555246	1.06655	0.0106508	-2.01278	-1.09696	-4.34294e-08
29	23.4225	23.5277	23.2602	23.1544	23.1894	24.6505	23.6574	23.0831	22.5456	23.0137	23.6972	23.6642	19.3865	19.4388	19.7011	20.6349	20.3368	20.6285	18.4867	18.5928	19.8119	20.7434	20.5971	19.3052					Completeproteome;Referenceproteome	1	1	1	10.2	10.2	10.2	11.006	0.0019017	2.2544	62789000	2	0.334329	0.658928	0.303881	0.222277	0.140766	0.59048	-0.111023	-0.0861066	-4.34294e-08
30	28.5761	27.9975	27.8162	28.27	27.6861	28.2187	28.0497	27.814	26.7446	27.7348	25.8016	26.2513	19.2119	19.7994	19.982	19.8113	19.8935	18.7471	18.5155	18.0642	18.8737	18.2656	19.9986	20.0695	binding;calcium ion binding;cation binding;ion binding;metal ion binding	anatomical structure development;cell recognition;cellular process;developmental process	cell part;extracellular organelle;organelle;site of polarized growth;vesicle		Completeproteome;Disulfidebond;EGF-likedomain;Referenceproteome	10	10	10	17.6	17.6	17.6	70.454	0	20.148	2835800000	47	0.493717	0.666629	-0.222844	-0.185072	1.56509	0.0115019	-1.53188	-1.05897	-4.34294e-08
31	25.8336	24.7048	25.3289	24.6194	25.5344	25.9376	25.372	24.1179	23.6015	25.1062	24.5777	24.7852	20.3185	18.6547	20.4103	22.0206	19.4456	19.1305	20.0248	19.1836	20.4563	19.5854	19.826	19.9347	binding;cation binding;ion binding;metal ion binding;transition metal ion binding;zinc ion binding				Completeproteome;LIMdomain;Metal-binding;Referenceproteome;Zinc	3	2	2	23	15.1	15.1	14.924	0	4.3329	398560000	10	0.0885769	0.800519	0.118805	0.0799902	0.673511	0.169532	-0.604023	-0.421882	-4.34294e-08
32	24.5529	23.3585	23.7558	23.5075	23.7589	23.8696	24.237	23.7599	24.4682	24.563	24.3574	24.149	20.2781	20.2222	20.419	19.7937	18.4451	20.342	19.719	19.4548	20.5468	20.5173	20.316	19.5526	acid-amino acid ligase activity;binding;catalytic activity;enzyme binding;ligase activity;ligase activity, forming carbon-nitrogen bonds;protein binding;small conjugating protein ligase activity;ubiquitin protein ligase binding	cellular metabolic process;cellular process;macromolecule metabolic process;macromolecule modification;metabolic process;primary metabolic process;protein metabolic process;protein modification by small protein conjugation or removal;protein modification process	cell part;cytoplasm		Completeproteome;Proteomicsidentification;Referenceproteome	1	1	1	15.2	15.2	15.2	10.154	0.0001701	3.3251	119700000	8	0.144841	0.785282	0.112656	0.0873899	-4.34294e-08	1	0	0	-4.34294e-08
33	24.4556	24.2433	24.0733	24.1581	23.3842	24.0816	23.5594	23.7967	24.6801	25.5753	24.0234	23.8152	17.6183	21.0733	19.7903	20.0128	20.1582	20.754	20.2124	18.795	18.7572	19.1597	19.4663	20.4252	binding;cation binding;DNA binding;ion binding;metal ion binding;nucleic acid binding	biological regulation	cell part;intracellular membrane-bounded organelle;intracellular organelle;nucleus;organelle		Completeproteome;Proteomicsidentification;Referenceproteome	4	4	4	6.7	6.7	6.7	56.834	0.0045795	1.7364	243850000	5	1.50898	0.551254	-0.527084	-0.449718	0.283833	0.326592	0.290917	0.207131	-4.34294e-08
34	25.2125	25.3866	24.925	25.2781	25.4852	25.7086	25.6158	25.1771	24.9561	24.7942	24.0064	23.583	19.7944	19.8387	20.108	19.7896	18.8758	21.3623	19.7536	19.5135	19.3932	20.5392	19.0496	20.4745					Completeproteome;Proteomicsidentification;Referenceproteome	3	3	3	6.2	6.2	6.2	49.009	0	144.13	412500000	13	0.995753	0.640287	0.296117	0.256993	1.14619	0.0789856	-0.865617	-0.646004	-4.34294e-08
35	27.414	27.2365	27.5165	27.1235	27.1604	27.1595	27.597	27.1986	27.8625	27.9344	27.7125	27.7267	20.121	19.6986	20.452	21.1447	18.8124	20.3849	18.5664	20.0575	21.2795	19.5733	20.1713	19.1091	binding;carboxylic acid binding;coenzyme binding;cofactor binding;fatty acid binding;fatty-acyl-CoA binding;lipid binding;monocarboxylic acid binding	autophagy;catabolic process;cellular metabolic process;cellular process;establishment of localization;metabolic process;transport	cell part;intracellular membrane-bounded organelle;intracellular organelle;membrane;microbody;organelle		Acetylation;Alternativesplicing;Autophagy;Coiledcoil;Completeproteome;Directproteinsequencing;Lipid-binding;Membrane;Peroxisome;Phosphoprotein;Proteomicsidentification;Referenceproteome;Transmembrane;Transmembranehelix;Transport	8	8	8	20.6	20.6	20.6	52.389	0	41.936	2385200000	39	0.117714	0.904162	-0.0437379	-0.0384301	2.27087	0.160337	0.486436	0.440952	-4.34294e-08
36	24.9709	25.3949	24.9987	25.366	24.6162	25.7134	25.2185	22.583	23.8723	23.8253	24.1819	25.1838	19.7605	20.4382	19.0736	19.5124	19.3202	19.9825	19.6604	19.7534	18.9918	20.0752	20.0137	19.4926	binding;DNA binding;nucleic acid binding	biological regulation	cell part;intracellular membrane-bounded organelle;intracellular organelle;nucleus;organelle		Completeproteome;DNA-binding;Homeobox;Nucleus;Referenceproteome	2	2	1	9	9	7.2	49.194	0	16.292	337540000	12	0.38024	0.553079	-0.649858	-0.382942	1.25164	0.0643273	-0.916821	-0.686163	-4.34294e-08
37	25.0536	25.7301	25.1393	25.3051	25.0476	25.069	25.0467	22.4734	23.7914	24.7887	24.4626	25.5707	21.1246	20.1841	20.1227	19.1257	19.7499	18.8808	19.6689	20.2902	20.4051	19.2507	19.0691	18.6387					Completeproteome;Referenceproteome	12	1	1	63.5	7.7	7.7	23.261	0	4.2949	382660000	7	0.584832	0.494009	-0.897839	-0.540031	0.75124	0.15019	-0.653673	-0.467237	-4.34294e-08
38	24.9504	25.5371	25.0187	24.6914	25.4565	25.1524	25.609	25.0804	24.9426	25.6517	25.5193	25.5268	20.7596	20.3013	19.0314	20.5969	19.2235	20.0125	20.6655	20.1441	20.2848	19.4727	19.1712	20.4794	binding;catalytic activity;GTP binding;GTPase activity;guanyl nucleotide binding;guanyl ribonucleotide binding;hydrolase activity;hydrolase activity, acting on acid anhydrides;hydrolase activity, acting on acid anhydrides, in phosphorus-containing anhydrides;nucleoside-triphosphatase activity;nucleotide binding;purine nucleotide binding;purine ribonucleoside triphosphate binding;purine ribonucleo…	biological regulation;cell motility;cellular component movement;cellular component organization;cellular process;cytoskeleton organization;establishment of localization;locomotion;metabolic process;nuclear transport;nucleocytoplasmic transport;organelle organization;protein transport;response to chemical stimulus;response to external stimulus;response to stimulus;signal transduction;transport	cell part;extracellular organelle;intracellular;membrane;organelle;vesicle	Bacterial invasion of epithelial cells;Shigellosis	Completeproteome;GTP-binding;Membrane;Nucleotide-binding;Proteomicsidentification;Referenceproteome	3	2	2	26.4	20.2	20.2	19.872	0	10.889	506650000	8	0.590995	0.652922	0.275187	0.226146	0.742645	0.246551	0.360684	0.291367	-4.34294e-08
39	29.9067	29.9034	29.7496	30.0646	29.7679	29.8511	29.8537	29.9303	28.8633	29.1392	28.7048	28.0117	19.0963	18.6675	19.1455	20.5946	19.7704	18.0854	20.1932	20.5844	20.5179	20.2432	20.7065	18.5989					Completeproteome;Proteomicsidentification;Referenceproteome	18	18	18	55.1	55.1	55.1	40.769	0	153.5	10071000000	122	0.316476	0.868707	-0.0553427	-0.0516089	1.93642	0.016882	-1.22631	-0.9822	-4.34294e-08
40	23.9559	24.0438	24.4804	24.2938	23.6469	24.3814	24.1017	24.7003	24.1812	23.9997	23.5637	25.0874	17.5264	18.8283	18.7383	20.2518	18.3358	18.3711	19.1316	18.6284	20.4105	19.3157	20.3368	19.0937		anatomical structure formation involved in morphogenesis;cellular component assembly;cellular component organization;cellular metabolic process;cellular process;developmental process;establishment of localization;macromolecule metabolic process;macromolecule modification;metabolic process;peptidyl-amino acid modification;primary metabolic process;protein metabolic process;protein modification pro…	cell part;cell projection;cilium;intracellular non-membrane-bounded organelle;intracellular organelle;membrane;organelle		Cellprojection;Ciliopathy;Cilium;Ciliumbiogenesis/degradation;Completeproteome;Cytoplasm;Cytoskeleton;Proteintransport;Proteomicsidentification;Referenceproteome;Transport	3	3	3	8.8	8.8	8.8	41.319	0	4.7717	212390000	7	0.018721	0.977185	0.0141463	0.0112875	0.0140332	0.946307	0.0145473	0.0108399	-4.34294e-08
41	28.3976	28.098	28.5509	28.1462	28.5408	28.4015	28.2731	28.4252	27.673	27.8724	27.6774	27.774	20.0768	20.735	19.6707	19.9494	19.517	19.5687	20.5862	18.3852	21.3156	20.0406	21.3294	21.853	aspartic-type endopeptidase activity;aspartic-type peptidase activity;catalytic activity;endopeptidase activity;hydrolase activity;peptidase activity;peptidase activity, acting on L-amino acid peptides				Completeproteome;Proteomicsidentification;Referenceproteome	10	10	10	14.1	14.1	14.1	106.03	0	29.177	3831600000	47	0.399396	0.757915	0.111956	0.0999525	2.06498	0.137212	-0.548959	-0.491554	-4.34294e-08
42	27.1095	27.0619	26.8747	26.9147	27.0426	26.8782	26.5869	26.981	26.6645	27.1717	26.2347	26.5268	21.2192	19.9049	20.3948	20.6579	20.345	18.9682	21.0137	19.098	19.5235	19.7301	19.9111	20.084					Completeproteome;Referenceproteome	6	6	6	11.2	11.2	11.2	82.267	0	22.823	1521500000	17	0.446974	0.75014	-0.118007	-0.105767	0.744712	0.256145	-0.340769	-0.283075	-4.34294e-08
43	24.4371	22.4127	22.549	22.497	24.9219	23.7508	23.4047	24.5894	24.509	24.7024	25.1027	24.3685	20.2292	20.3252	19.6382	20.102	20.1286	20.4579	19.5997	19.3567	20.4666	20.4255	19.8122	19.4274	binding;enzyme binding;histone deacetylase binding;protein binding	biological regulation;cellular component organization;cellular metabolic process;cellular process;chromatin modification;chromatin organization;chromosome organization;histone modification;macromolecule metabolic process;macromolecule modification;metabolic process;organelle organization;primary metabolic process;protein metabolic process;protein modification process	cell part;chromatin remodeling complex;macromolecular complex;protein complex		Completeproteome;Referenceproteome	2	2	2	13.6	13.6	13.6	20.658	0.0094871	1.3696	135100000	2	-4.34294e-08	1	0	0	1.46223	0.00890435	1.6967	1.12074	-4.34294e-08
44	26.8856	26.3668	26.5022	26.7695	26.9832	27.1269	27.0131	26.6291	26.2266	26.417	26.2481	25.5531	20.7233	19.1669	20.4417	20.1374	19.1511	20.0601	18.9467	19.2094	19.6549	21.4295	19.4839	19.4568					Completeproteome;Proteomicsidentification;Referenceproteome	17	17	17	4.7	4.7	4.7	502.35	0	30.025	1368300000	43	0.979509	0.637752	0.307021	0.264555	1.16397	0.170026	-0.519838	-0.424358	-4.34294e-08
45	24.5148	25.1461	25.0561	25.6757	24.9304	25.4132	25.0472	25.2781	25.617	25.5684	25.1041	25.3296	20.0762	19.381	21.9384	20.4076	19.5115	17.9015	24.1355	19.1488	19.2228	19.1917	20.1876	20.3954	binding;catalytic activity;cation binding;hydrolase activity;ion binding;manganese ion binding;metal ion binding;nucleic acid binding;RNA binding;transition metal ion binding			RNA degradation	Completeproteome;Hydrolase;Referenceproteome	4	4	4	10.5	10.5	10.5	40.405	0.0041392	1.7914	542140000	9	0.0946284	0.864935	0.0690527	0.0547345	0.512923	0.284771	0.306612	0.24229	-4.34294e-08
46	24.3005	23.2358	24.3716	24.2335	23.332	24.0928	24.3935	21.9367	24.0908	23.5992	22.2405	24.5485	19.9365	20.3397	19.0827	21.0292	19.3998	18.8982	20.2462	18.6222	19.9998	19.7878	19.9936	20.0979		biological regulation;cellular process;establishment of localization;establishment or maintenance of cell polarity;exocytosis;localization;neurotransmitter transport;secretion;transport;vesicle-mediated transport	cell part;cytosol;synapse		Completeproteome;Proteomicsidentification;Referenceproteome	2	2	2	28.6	28.6	28.6	16.182	0.001138	2.582	134950000	2	0.420955	0.549611	-0.59662	-0.370516	0.302131	0.265601	-0.415611	-0.265335	-4.34294e-08
47	28.3987	28.2687	28.4948	28.617	28.0756	28.1294	28.2436	28.2543	28.5001	28.0472	28.6508	28.2611	19.3157	20.3479	19.5366	19.3009	19.6669	19.2136	19.4285	18.1915	20.7457	19.9528	21.2309	18.6353	catalytic activity;fatty-acyl-CoA reductase (alcohol-forming) activity;oxidoreductase activity;oxidoreductase activity, acting on the aldehyde or oxo group of donors;oxidoreductase activity, acting on the aldehyde or oxo group of donors, NAD or NADP as acceptor	biosynthetic process;cellular ketone metabolic process;cellular lipid metabolic process;cellular metabolic process;cellular process;cofactor metabolic process;lipid metabolic process;metabolic process;organic acid metabolic process;primary metabolic process;small molecule metabolic process	cell part;intracellular membrane-bounded organelle;intracellular organelle;membrane;microbody;organelle;peroxisome	Peroxisome	Completeproteome;Lipidbiosynthesis;Lipidmetabolism;Membrane;NADP;Oxidoreductase;Peroxisome;Referenceproteome;Transmembrane;Transmembranehelix	7	7	7	15.1	15.1	15.1	59.375	0	36.256	4221600000	38	1.57474	0.647089	-0.269087	-0.247832	0.205971	0.647999	-0.0800328	-0.069476	-4.34294e-08
48	25.955	26.0403	26.102	26.5373	25.9222	25.9182	25.5744	25.6693	26.1388	25.6529	25.947	25.5153	20.3019	18.8915	20.0487	21.8145	19.4374	19.6195	19.4495	18.0488	20.6168	19.4373	20.1556	19.2792	calcium channel activity;cation channel activity;cation transmembrane transporter activity;channel activity;gated channel activity;ion channel activity;ion transmembrane transporter activity;passive transmembrane transporter activity;substrate-specific channel activity;substrate-specific transmembrane transporter activity;substrate-specific transporter activity;transmembrane transporter activity;…	biological regulation;cellular process;establishment of localization;ion transport;regulation of transport;response to stimulus;signal transduction;transmembrane transport;transport	cell part;cell projection;cytoplasm;membrane;neuron projection;plasma membrane		Cellmembrane;Cellprojection;Completeproteome;Cytoplasm;Disulfidebond;Glycoprotein;Immunoglobulindomain;Membrane;Receptor;Referenceproteome;Repeat;Signal;Transmembrane;Transmembranehelix	4	4	4	9.1	9.1	9.1	79.771	0	6.7322	747250000	12	1.26843	0.568163	-0.387592	-0.335016	0.913507	0.247253	-0.345122	-0.289635	-4.34294e-08
49	25.149	23.2646	24.7419	24.688	25.6587	25.691	25.5228	25.4214	25.5221	25.8872	25.353	26.0416	19.7565	20.6258	20.0788	19.5024	19.2918	19.7895	18.983	17.5556	19.9911	20.0684	19.7499	18.5649	binding;calcium ion binding;calcium-dependent phospholipase C activity;catalytic activity;cation binding;hydrolase activity;hydrolase activity, acting on ester bonds;ion binding;lipase activity;metal ion binding;molecular transducer activity;phosphatidylinositol phospholipase C activity;phospholipase activity;phospholipase C activity;phosphoric diester hydrolase activity;phosphoric ester hydrolas…	biological regulation;catabolic process;cellular process;lipid metabolic process;metabolic process;primary metabolic process;response to stimulus;signal transduction	cell part;cytosol;intracellular membrane-bounded organelle;intracellular organelle;membrane;organelle		Calcium;Completeproteome;Hydrolase;Lipiddegradation;Lipidmetabolism;Referenceproteome;Transducer	5	3	3	2.8	1.7	1.7	183.71	0.005029	1.7139	474890000	3	1.14223	0.3056	1.1126	0.785449	1.29982	0.0274584	1.2401	0.860299	-4.34294e-08
50	24.4662	25.2548	25.2385	24.9299	22.4829	24.7019	24.8354	25.0903	23.7434	23.2227	22.4363	23.5063	19.9994	20.6111	20.1879	18.0673	20.2313	20.0285	19.1358	20.3775	18.5215	19.2721	19.4781	20.6264					Completeproteome;Proteomicsidentification;Referenceproteome	1	1	1	4.2	4.2	4.2	33.543	0.00016929	3.2251	236200000	3	0.468624	0.541242	-0.694732	-0.425903	2.47784	0.00323333	-1.7452	-1.30343	-4.34294e-08
51	25.2656	23.5554	26.1991	23.7786	25.2417	25.3701	25.4845	25.1997	24.5615	25.8498	26.2172	26.1954	18.0347	20.1111	19.7583	20.9569	19.3137	20.1825	19.0442	19.2335	19.9841	20.5963	20.0496	19.4159	adenyl nucleotide binding;adenyl ribonucleotide binding;ATP binding;binding;catalytic activity;core promoter binding;core promoter sequence-specific DNA binding;DNA binding;helicase activity;hydrolase activity;hydrolase activity, acting on acid anhydrides;hydrolase activity, acting on acid anhydrides, in phosphorus-containing anhydrides;nucleic acid binding;nucleoside-triphosphatase activity;nucl…	anatomical structure development;biological regulation;cell differentiation;cellular process;developmental process;response to DNA damage stimulus;response to stimulus;response to stress	cell part;extracellular organelle;intracellular membrane-bounded organelle;intracellular non-membrane-bounded organelle;intracellular organelle;nucleolus;nucleoplasm;nucleus;organelle;vesicle		ATP-binding;Completeproteome;Helicase;Hydrolase;Nucleotide-binding;Nucleus;Proteomicsidentification;Referenceproteome	9	9	8	6.2	6.2	5.7	211.67	0	11.47	586710000	13	0.404553	0.551452	0.624331	0.382814	0.635729	0.0975959	1.00625	0.578558	-4.34294e-08
52	26.6531	26.392	27.0241	26.5009	26.5056	26.7447	26.6918	26.4056	26.9876	27.3685	26.8214	27.1033	19.5243	19.0078	18.7804	18.8	20.0656	20.6366	19.5162	18.3394	18.5162	19.8019	19.3221	20.6373			cell part;extracellular matrix;membrane;plasma membrane;proteinaceous extracellular matrix		Completeproteome;Glycoprotein;GPI-anchor;Heparansulfate;Lipoprotein;Membrane;Proteoglycan;Referenceproteome	9	6	6	17.8	13.3	13.3	62.957	0	12.294	1453300000	31	0.129885	0.880518	-0.055634	-0.0479958	1.25117	0.204399	0.42767	0.362537	-4.34294e-08
53	28.2572	27.9402	27.9172	27.8486	28.0674	27.0719	27.6511	27.7912	27.4731	28.2194	27.7472	27.3648	20.2049	20.0669	19.8193	20.9562	20.2907	20.1352	19.5458	18.9174	19.9461	18.6176	20.2218	20.173	binding;catalytic activity;cation binding;hydrolase activity;hydrolase activity, acting on glycosyl bonds;hydrolase activity, hydrolyzing O-glycosyl compounds;ion binding	carbohydrate metabolic process;metabolic process;primary metabolic process			Completeproteome;Proteomicsidentification;Referenceproteome	10	3	3	24.5	6.8	6.8	47.164	0	4.235	3187900000	12	0.690481	0.630897	-0.345383	-0.281105	0.624638	0.287454	-0.289684	-0.239181	-4.34294e-08
54	28.2283	27.9501	27.8664	27.8454	28.1096	28.0868	27.9817	27.7068	27.683	27.9307	27.8383	28.1243	19.9252	19.5666	17.9461	20.0543	19.3536	20.1248	20.0326	19.9539	20.3395	19.8425	19.0766	20.0281				Huntington's disease	Completeproteome;Leucine-richrepeat;Referenceproteome;Repeat	7	7	7	35.3	35.3	35.3	21.503	0	62.591	3235500000	39	0.00337128	0.996766	-0.0012908	-0.00114456	0.25094	0.644665	-0.078476	-0.0695965	-4.34294e-08
55	28.3237	27.9752	28.0909	28.1569	28.0937	28.1839	27.8967	28.4779	29.0028	29.0979	28.8558	28.4956	20.6564	20.7408	18.6429	19.8441	19.9019	21.0569	20.1725	18.8769	19.0608	20.3114	20.1686	21.7866					Completeproteome;Proteomicsidentification;Referenceproteome;Repeat;WDrepeat	13	13	13	40.3	40.3	40.3	49.613	0	106.37	4890200000	57	0.0658422	0.94878	0.0263453	0.0230878	2.23757	0.0790421	0.726318	0.631086	-4.34294e-08
56	27.0828	27.1897	26.7948	27.1215	26.6799	27.2883	25.9924	27.1449	28.5195	27.9046	27.692	27.1701	21.2924	19.4661	18.4769	19.717	19.5422	19.9166	19.1019	18.8954	19.3338	19.1141	19.5816	20.6793					Completeproteome;Referenceproteome	4	4	4	3.9	3.9	3.9	133.64	0.00017062	3.3641	2093200000	7	0.366272	0.657085	-0.270818	-0.207602	1.19305	0.0955666	0.774315	0.599128	-4.34294e-08
57	25.7218	26.1881	26.2986	25.8553	26.7269	25.8719	26.4925	26.3461	26.5951	26.8758	26.7559	26.5741	19.8456	19.4333	21.8763	19.771	19.0438	18.7771	19.5758	18.541	19.5886	18.7968	18.7052	20.2246	acid phosphatase activity;catalytic activity;hydrolase activity;hydrolase activity, acting on ester bonds;phosphatase activity;phosphoric ester hydrolase activity				Completeproteome;Proteomicsidentification;Referenceproteome	4	4	4	7.6	7.6	7.6	73.913	0	17.032	1101300000	23	0.737569	0.621597	0.3434	0.280118	2.07648	0.0924701	0.684277	0.593215	-4.34294e-08
58	30.3427	30.2226	30.3248	30.2366	30.5385	30.5791	30.5859	30.5319	30.6945	30.6662	30.72	30.4414	20.4489	19.9379	20.6042	20.3412	19.6981	21.3815	19.7233	19.8446	19.0225	19.7814	19.6978	22.5567	actin binding;binding;binding, bridging;cytoskeletal protein binding;protein binding;protein binding, bridging		cell part;cell surface;cytoplasm;cytoskeleton;intracellular non-membrane-bounded organelle;intracellular organelle;membrane;organelle	Leukocyte transendothelial migration;Measles;Regulation of actin cytoskeleton	Acetylation;Cellmembrane;Cellprojection;Completeproteome;Cytoplasm;Cytoskeleton;Directproteinsequencing;Membrane;Phosphoprotein;Proteomicsidentification;Referenceproteome;S-nitrosylation	23	23	14	35.8	35.8	24.8	67.651	0	66.49	20311000000	155	3.02543	0.636658	0.277225	0.268269	2.18099	0.227607	0.348875	0.325797	-4.34294e-08
59	24.1601	23.7246	24.247	24.2406	24.1523	23.8909	25.1749	24.471	22.9359	24.5827	22.3194	23.1223	19.7232	20.0592	18.3756	20.7278	19.173	18.8016	19.9841	19.8015	19.1665	19.14	20.0267	18.5648					Completeproteome;Proteomicsidentification;Referenceproteome	2	2	2	21.1	21.1	21.1	15.096	0.00016821	3.1091	182930000	9	0.471359	0.646137	0.329178	0.252416	0.763191	0.105842	-0.852992	-0.570494	-4.34294e-08
60	25.8239	25.9648	25.8339	25.458	25.5473	25.1597	25.7722	23.6091	25.6681	25.6526	25.7432	25.9126	19.8922	20.4374	19.5974	18.9549	19.7241	20.4127	19.1618	18.8964	21.0164	19.8166	20.4066	20.5979		cellular metabolic process;cellular nitrogen compound metabolic process;cellular process;macromolecule metabolic process;metabolic process;mRNA metabolic process;mRNA processing;nitrogen compound metabolic process;nucleobase-containing compound metabolic process;primary metabolic process;RNA metabolic process;RNA processing;RNA splicing	cell part;intracellular membrane-bounded organelle;intracellular organelle;macromolecular complex;nucleus;organelle;ribonucleoprotein complex;spliceosomal complex	Spliceosome	Acetylation;Completeproteome;Nucleus;Proteomicsidentification;Referenceproteome	3	3	3	23.8	23.8	23.8	9.8313	0	30.481	638130000	18	0.65119	0.521333	-0.748053	-0.498806	0.0742799	0.87442	-0.0260248	-0.0231514	-4.34294e-08
61	26.3105	26.5145	26.2362	26.0694	26.3252	26.5453	26.4165	26.7556	26.1615	26.114	26.6358	25.8006	19.9367	19.9751	20.6958	19.5642	20.1754	19.2987	19.792	19.178	20.0557	20.9881	20.5453	19.8833	binding;calcium ion binding;cation binding;ion binding;metal ion binding				Calcium;Completeproteome;Referenceproteome	4	4	4	7.5	7.5	7.5	61.423	0	6.0544	1461800000	13	0.876287	0.657364	0.227976	0.201535	0.209659	0.581071	-0.104718	-0.0875952	-4.34294e-08
62	28.5869	29.0052	28.7407	28.6715	28.7178	28.9294	29.1009	29.3374	28.9525	28.699	28.9418	28.966	19.7016	20.8083	17.8989	21.1096	20.3658	20.3285	21.6434	18.9705	19.6861	20.4188	20.3845	19.3331	catalytic activity;choline-phosphate cytidylyltransferase activity;cytidylyltransferase activity;nucleotidyltransferase activity;transferase activity;transferase activity, transferring phosphorus-containing groups	biosynthetic process;metabolic process;multicellular organismal process;rhythmic process	cell part;endoplasmic reticulum;intracellular membrane-bounded organelle;intracellular organelle;organelle	Glycerophospholipid metabolism;Phosphonate and phosphinate metabolism	Completeproteome;Endoplasmicreticulum;Lipidbiosynthesis;Lipidmetabolism;Nucleotidyltransferase;Phospholipidbiosynthesis;Phospholipidmetabolism;Phosphoprotein;Referenceproteome;Transferase	10	10	6	29.8	29.8	14.6	41.9	0	17.22	6306100000	49	0.832423	0.657321	0.270278	0.233128	0.5828	0.465611	0.138737	0.12492	-4.34294e-08
63	25.7754	22.9071	23.6441	25.9554	25.745	25.2946	25.8387	25.6916	25.5286	24.9996	25.7023	25.0287	21.0471	20.265	18.1376	20.5185	19.8317	20.3679	20.7693	20.0989	19.8687	18.239	18.4432	19.3361	adenyl nucleotide binding;adenyl ribonucleotide binding;adenylate kinase activity;ATP binding;ATPase activity;binding;catalytic activity;dephospho-CoA kinase activity;hydrolase activity;hydrolase activity, acting on acid anhydrides;hydrolase activity, acting on acid anhydrides, in phosphorus-containing anhydrides;kinase activity;nucleobase-containing compound kinase activity;nucleoside-triphospha…	biosynthetic process;cellular metabolic process;cellular nitrogen compound metabolic process;cellular process;cofactor metabolic process;heterocycle metabolic process;metabolic process;nitrogen compound metabolic process;nucleobase-containing compound metabolic process;nucleobase-containing small molecule metabolic process;nucleoside metabolic process;nucleotide metabolic process;phosphorus metab…	cell part;nucleoplasm		ATP-binding;Completeproteome;Kinase;Nucleotide-binding;Nucleus;Proteomicsidentification;Referenceproteome;Transferase	1	1	1	34.1	34.1	34.1	4.298	0	18.409	515470000	9	0.592614	0.4296	1.07198	0.604672	0.391348	0.17966	0.744335	0.417278	-4.34294e-08
64	23.561	23.6097	24.3748	23.7203	23.0527	23.2061	23.1058	22.8066	24.4504	23.9695	23.1776	23.3557	20.5019	19.5428	20.397	19.1199	19.2636	20.5922	19.3801	19.3081	19.3843	19.8468	19.332	20.5549	adenyl nucleotide binding;adenyl ribonucleotide binding;ATP binding;binding;catalytic activity;kinase activity;nucleotide binding;phosphotransferase activity, alcohol group as acceptor;protein kinase activity;purine nucleotide binding;purine ribonucleoside triphosphate binding;purine ribonucleotide binding;ribonucleotide binding;transferase activity;transferase activity, transferring phosphorus-c…				ATP-binding;Completeproteome;Kinase;Nucleotide-binding;Proteomicsidentification;Referenceproteome;Transferase	4	1	1	7.8	2.6	2.6	81.946	0.00066225	2.8591	139730000	11	1.72463	0.397219	-0.773659	-0.640835	0.0805289	0.697159	-0.0781727	-0.0580067	-4.34294e-08
65	26.2461	26.169	26.2575	26.0724	26.2123	26.2103	26.2533	26.3035	26.2623	26.3771	26.3992	26.455	19.0197	19.0053	18.1033	19.3212	20.6351	19.3069	20.1806	20.088	21.2771	19.1329	20.4412	19.0299	binding;catalytic activity;GTP binding;GTPase activity;guanyl nucleotide binding;guanyl ribonucleotide binding;hydrolase activity;hydrolase activity, acting on acid anhydrides;hydrolase activity, acting on acid anhydrides, in phosphorus-containing anhydrides;nucleoside-triphosphatase activity;nucleotide binding;purine nucleotide binding;purine ribonucleoside triphosphate binding;purine ribonucleo…	biological regulation;cellular process;establishment of localization;metabolic process;nuclear transport;nucleocytoplasmic transport;protein transport;response to stimulus;signal transduction;transport	cell part;cytoplasmic membrane-bounded vesicle;endosome;intracellular membrane-bounded organelle;intracellular organelle;membrane;organelle;vacuole;vesicle		Completeproteome;GTP-binding;Nucleotide-binding;Proteomicsidentification;Referenceproteome	4	4	4	30	30	30	23.144	0	24.463	1110800000	22	0.548141	0.862809	0.0585742	0.0558894	1.71718	0.359354	0.187146	0.176741	-4.34294e-08
66	26.3942	26.1568	26.1373	26.2255	25.9656	26.5147	26.6788	26.8964	26.8014	26.2931	26.4783	26.5437	20.1906	20.347	18.8857	19.3959	19.9993	19.4749	20.0468	20.5361	21.1593	19.6481	19.0055	18.846					Completeproteome;Proteomicsidentification;Referenceproteome	8	8	8	15.8	15.8	15.8	83.432	0	18.664	1154500000	32	0.602904	0.655871	0.285418	0.236434	1.23884	0.263556	0.300674	0.268395	-4.34294e-08
67	28.1125	28.4055	27.913	28.6112	28.0922	27.9701	28.1832	28.4578	28.5076	28.5311	28.5792	28.8696	20.7141	21.3535	19.467	21.6417	18.024	19.8804	19.4535	19.2054	18.6897	20.0319	22.3961	19.3407					Completeproteome;Referenceproteome	13	6	6	44.8	22.5	22.5	40.336	0	29.292	4477000000	50	0.175764	0.820527	-0.0847178	-0.0714258	1.0016	0.238864	0.361327	0.307284	-4.34294e-08
68	22.6205	22.9607	22.7843	23.528	22.7291	23.2551	22.807	23.2883	23.372	23.4871	23.1883	23.3664	19.7692	20.1322	20.046	20.6558	18.4884	20.1185	18.5221	18.8455	18.7536	19.7261	19.8919	18.7916		biological regulation;cellular homeostasis;cellular ion homeostasis;cellular metabolic process;cellular process;homeostatic process;macromolecule metabolic process;macromolecule modification;metabolic process;peptidyl-amino acid modification;primary metabolic process;protein metabolic process;protein modification process	cell part;membrane		Completeproteome;Proteomicsidentification;Referenceproteome	5	1	1	11.1	4.3	4.3	82.661	0.0019078	2.299	118400000	10	0.0671138	0.907672	0.0464721	0.0373015	0.828433	0.237335	0.380075	0.314918	-4.34294e-08
69	30.1445	30.2497	30.1718	30.3581	30.223	30.5244	30.1852	30.0656	30.2393	30.4636	30.1985	30.582	19.7289	21.2146	19.2106	19.8406	19.6295	20.6098	20.0064	19.5713	21.3785	18.9763	20.0413	19.5572	binding;lipid binding;phosphatidylinositol binding;phospholipid binding	biological regulation;cellular component organization;cellular membrane organization;cellular process;endocytosis;establishment of localization;membrane invagination;membrane organization;organelle organization;regulation of transport;transport;vesicle organization;vesicle-mediated transport	cell part;endosome;extracellular organelle;intracellular membrane-bounded organelle;intracellular organelle;organelle;vesicle		Completeproteome;Proteomicsidentification;Referenceproteome	9	7	7	50.6	46.3	46.3	18.884	0	24.699	16497000000	87	0.0592996	0.965018	0.0185089	0.0166946	0.621788	0.464387	0.139828	0.126753	-4.34294e-08
70	27.5301	27.4265	27.4604	27.6808	27.1601	27.3684	27.4654	27.1161	27.8494	28.2699	27.9795	27.6051	20.1968	19.0875	19.4127	19.5313	22.0569	19.7711	19.4615	19.6267	20.4547	20.2854	18.9875	23.0423	adenyl nucleotide binding;adenyl ribonucleotide binding;ATP binding;binding;catalytic activity;cation binding;DNA binding;DNA ligase (ATP) activity;DNA ligase activity;ion binding;ligase activity;ligase activity, forming phosphoric ester bonds;metal ion binding;nucleic acid binding;nucleotide binding;purine nucleotide binding;purine ribonucleoside triphosphate binding;purine ribonucleotide bindin…	biological regulation;biosynthetic process;cellular metabolic process;cellular nitrogen compound metabolic process;cellular process;DNA ligation;DNA metabolic process;DNA recombination;DNA repair;DNA replication;macromolecule metabolic process;metabolic process;nitrogen compound metabolic process;nucleobase-containing compound metabolic process;primary metabolic process;regulation of DNA metaboli…	cell part;intracellular membrane-bounded organelle;intracellular organelle;macromolecular complex;mitochondrion;nucleoplasm;nucleus;organelle;protein complex	Base excision repair	ATP-binding;Completeproteome;DNAdamage;DNArecombination;DNArepair;DNAreplication;Ligase;Nucleotide-binding;Proteomicsidentification;Referenceproteome	13	13	13	14.8	14.8	14.8	105.44	0	24.371	2801800000	40	1.25811	0.65336	-0.246965	-0.224376	1.25709	0.216334	0.401505	0.349295	-4.34294e-08
71	25.8758	25.5741	25.683	25.8543	25.7365	25.5557	26.0092	25.6623	25.6892	26.0949	25.895	26.15	20.6853	20.4949	19.3497	19.9685	19.8153	20.409	19.124	18.9598	19.1704	19.7695	19.1012	19.2736	acid phosphatase activity;catalytic activity;hydrolase activity;hydrolase activity, acting on ester bonds;phosphatase activity;phosphoric ester hydrolase activity				Completeproteome;Proteomicsidentification;Referenceproteome	4	4	4	11.4	11.4	11.4	49.25	0	9.1546	750100000	21	0.0163635	0.988921	-0.00584984	-0.00522014	0.809053	0.346612	0.210483	0.186743	-4.34294e-08
72	23.259	23.7107	23.145	23.5029	22.8824	24.5257	23.1666	22.356	25.0718	24.4378	25.3016	24.4244	20.3585	19.9743	20.8478	20.1972	20.2707	19.7087	19.9177	20.3695	20.2003	19.9119	21.6163	20.0426	protein binding transcription factor activity;RNA polymerase II transcription cofactor activity;RNA polymerase II transcription factor binding transcription factor activity;transcription cofactor activity;transcription factor binding transcription factor activity	biological regulation;biosynthetic process;cellular metabolic process;cellular nitrogen compound metabolic process;cellular process;macromolecule metabolic process;macromolecule modification;metabolic process;nitrogen compound metabolic process;nucleobase-containing compound metabolic process;primary metabolic process;protein metabolic process;protein modification by small protein conjugation or …	cell part;macromolecular complex;protein complex;ubiquitin ligase complex		Completeproteome;Proteomicsidentification;Referenceproteome	5	5	5	3.2	3.2	3.2	241.88	0.0037302	1.9496	247330000	5	-4.34294e-08	1	0	0	-4.34294e-08	1	0	0	-4.34294e-08
73	27.8291	27.7661	27.9841	27.7181	27.7147	27.5887	27.5938	27.8409	27.9372	28.4746	28.1052	27.898	19.915	18.8769	19.1659	19.4272	19.3711	20.3947	20.1061	19.6239	21.0794	19.7535	20.63	20.02		cellular metabolic process;cellular nitrogen compound metabolic process;cellular process;establishment of localization;macromolecule metabolic process;metabolic process;nitrogen compound metabolic process;nuclear transport;nucleobase-containing compound metabolic process;nucleobase-containing compound transport;nucleocytoplasmic transport;primary metabolic process;RNA metabolic process;RNA proces…	cell part;chromosome;intracellular membrane-bounded organelle;intracellular non-membrane-bounded organelle;intracellular organelle;macromolecular complex;mitochondrion;nuclear chromosome;organelle;preribosome;protein complex;ribonucleoprotein complex		Completeproteome;Proteomicsidentification;Referenceproteome	14	14	14	17.9	17.9	17.9	127.8	0	40.902	3104400000	45	0.842503	0.709694	-0.139834	-0.129098	0.914588	0.283623	0.279391	0.244282	-4.34294e-08
74	30.5227	30.342	30.5065	30.5924	30.4411	30.3017	30.3879	30.0861	30.3146	29.7397	30.2553	30.1138	19.8128	19.4566	19.2986	20.0513	20.3598	19.7387	20.999	18.5789	19.9985	21.6806	19.0018	20.517			cell part;cytoplasm;extracellular organelle;organelle;vesicle	Endocytosis	Completeproteome;Proteomicsidentification;Referenceproteome	10	10	10	40.8	40.8	40.8	33.975	0	95.159	18271000000	124	0.99163	0.678487	-0.186707	-0.170597	1.29106	0.222902	-0.385059	-0.337894	-4.34294e-08
75	26.4007	26.2006	26.5978	26.8131	26.9755	26.3845	26.7049	26.7714	26.8141	26.8078	26.454	26.5865	20.2467	20.2248	20.0364	20.5261	19.2423	19.4411	20.2244	19.3156	19.8274	22.2765	20.4715	18.2974	acid-amino acid ligase activity;binding;catalytic activity;enzyme binding;ligase activity;ligase activity, forming carbon-nitrogen bonds;protein binding;small conjugating protein ligase activity;ubiquitin protein ligase binding	carbohydrate metabolic process;catabolic process;cellular metabolic process;cellular process;macromolecule metabolic process;macromolecule modification;metabolic process;peptidyl-amino acid modification;primary metabolic process;protein glycosylation;protein metabolic process;protein modification by small protein conjugation or removal;protein modification process;proteolysis;proteolysis involved…	cell part;cytoplasm		Completeproteome;Proteomicsidentification;Referenceproteome	3	3	3	18.6	18.6	18.6	21.893	0	10.451	1311000000	29	0.529697	0.672525	0.206025	0.174649	0.4569	0.43037	0.162548	0.140345	-4.34294e-08
76	28.1164	28.2385	28.1523	28.1566	27.6003	27.9704	28.1915	27.8544	27.0145	27.1174	26.7674	27.4924	19.5062	21.0564	19.9301	19.9707	19.0479	20.6472	18.2219	18.2345	21.0944	20.4793	20.2647	18.9603	binding;cation binding;ion binding;metal ion binding;mRNA binding;nucleic acid binding;RNA binding;single-stranded RNA binding;snRNA binding;transition metal ion binding;U1 snRNA binding;zinc ion binding	cellular component assembly;cellular component organization;cellular macromolecular complex assembly;cellular process;macromolecular complex assembly;ribonucleoprotein complex assembly	cell part;macromolecular complex;ribonucleoprotein complex;small nuclear ribonucleoprotein complex;spliceosomal complex	Spliceosome	Acetylation;Completeproteome;Metal-binding;Nucleus;Phosphoprotein;Proteomicsidentification;Referenceproteome;Ribonucleoprotein;RNA-binding;Zinc;Zinc-finger	3	3	3	24.5	24.5	24.5	17.364	0	11.796	2750200000	14	0.915734	0.653113	-0.261787	-0.232546	2.30274	0.022534	-1.06805	-0.926479	-4.34294e-08
77	29.1713	29.277	29.3749	29.2794	28.9369	28.822	28.9861	29.0749	28.8521	28.6797	28.6541	28.673	19.424	20.2949	19.1938	19.8891	18.8004	19.5383	20.7606	18.9624	19.5613	19.6486	21.0865	19.9779	binding;peptide binding;peroxisome matrix targeting signal-1 binding;peroxisome targeting sequence binding;signal sequence binding	cellular component assembly;cellular component organization;cellular macromolecular complex assembly;cellular process;establishment of localization;macromolecular complex assembly;protein complex assembly;protein targeting;protein transport;transport	cell part;cytosol;intracellular membrane-bounded organelle;intracellular organelle;macromolecular complex;membrane;microbody;organelle;peroxisome;protein complex	Peroxisome	Completeproteome;Cytoplasm;Membrane;Peroxisome;Phosphoprotein;Proteintransport;Proteomicsidentification;Referenceproteome;Repeat;Thioesterbond;TPRrepeat;Transport;Ublconjugation	13	13	13	31.7	31.7	31.7	66.973	0	205.68	6777600000	88	2.45002	0.596449	-0.320663	-0.300484	3.96089	0.113	-0.560932	-0.528137	-4.34294e-08
78	24.6549	24.0544	23.7082	24.9555	24.4083	24.7318	25.744	24.4608	22.9195	24.8934	24.6775	25.0265	19.6465	20.398	20.0498	19.7987	20.3514	19.6016	19.5774	18.1414	19.3579	19.8934	20.4086	19.4387	binding;cation binding;ion binding;ion channel binding;metal ion binding;protein binding;protein dimerization activity;protein domain specific binding;protein heterodimerization activity	biological regulation;cellular homeostasis;cellular ion homeostasis;cellular process;establishment of localization;exocytosis;homeostatic process;hormone transport;neurotransmitter transport;peptide transport;protein transport;regulation of transport;response to stimulus;secretion;signal transduction;transport;vesicle-mediated transport	cell part;extracellular organelle;macromolecular complex;membrane;organelle;protein complex;synapse;vesicle		3D-structure;Alternativesplicing;Celljunction;Cellmembrane;Completeproteome;Exocytosis;Membrane;Metal-binding;Neurotransmittertransport;Phosphoprotein;Referenceproteome;Repeat;Synapse;Transport;Zinc;Zinc-finger	7	6	6	6.3	5.7	5.7	175.91	0	10.449	335340000	11	0.544475	0.559141	0.492964	0.347138	0.0213537	0.875443	0.0359573	0.0229425	-4.34294e-08
79	26.1344	26.0086	26.1942	26.08	25.9008	26.006	26.1167	25.6328	26.3843	26.6227	26.3951	26.4694	19.8589	18.2451	18.9421	20.1945	19.37	20.2684	21.6629	19.2384	18.3964	20.2713	19.5218	19.4373	adenyl nucleotide binding;adenyl ribonucleotide binding;ATP binding;binding;catalytic activity;diacylglycerol kinase activity;kinase activity;NAD+ kinase activity;nucleotide binding;phosphotransferase activity, alcohol group as acceptor;purine nucleotide binding;purine ribonucleoside triphosphate binding;purine ribonucleotide binding;ribonucleotide binding;transferase activity;transferase activit…	biological regulation;cellular process;regulation of protein modification process;response to stimulus;signal transduction	cell part;cytoplasm;membrane	Glycerolipid metabolism;Glycerophospholipid metabolism;Phosphatidylinositol signaling system	ATP-binding;Completeproteome;Kinase;Metal-binding;Nucleotide-binding;Referenceproteome;Transferase;Zinc;Zinc-finger	3	3	3	9.1	9.1	9.1	46.169	0	22.843	970750000	24	0.784833	0.680161	-0.190201	-0.171216	2.6353	0.217801	0.363581	0.340528	-4.34294e-08
80	25.0648	23.7908	23.8914	25.0317	21.738	24.2568	23.4157	22.4578	22.852	22.4246	23.4844	23.4388	20.109	18.9342	18.9442	20.0771	18.9114	20.3574	19.2724	17.9622	19.2351	19.3413	20.4931	20.4826	enzyme regulator activity;GTPase regulator activity;guanyl-nucleotide exchange factor activity;nucleoside-triphosphatase regulator activity	biological regulation;cellular process;response to stimulus;signal transduction	cell part;intracellular	MAPK signaling pathway	Completeproteome;Proteomicsidentification;Referenceproteome	41	1	1	43.1	1.8	1.8	144.29	0.0068883	1.4829	0	0	-4.34294e-08	1	0	0	-4.34294e-08	1	0	0	-4.34294e-08
81	24.2979	24.7616	24.3885	24.4187	24.2876	24.371	24.6527	24.6461	24.7577	24.388	25.1046	24.5191	19.6031	18.4796	19.8067	20.4555	20.2767	20.3507	19.2861	19.1193	20.402	19.9512	20.4483	20.3729	nucleic acid transmembrane transporter activity;nucleobase-containing compound transmembrane transporter activity;RNA transmembrane transporter activity;substrate-specific transmembrane transporter activity;substrate-specific transporter activity;transmembrane transporter activity;transporter activity	establishment of localization;nucleobase-containing compound transport;transport	cell part;membrane		Completeproteome;Glycoprotein;Lysosome;Membrane;Phosphoprotein;Proteomicsidentification;Referenceproteome;Signal;Transmembrane;Transmembranehelix	3	2	2	2.3	1.6	1.6	109.8	0.0017522	2.3368	308450000	13	0.0578982	0.956199	0.0226898	0.0199314	0.551705	0.342611	0.225673	0.190081	-4.34294e-08
82	27.3076	26.903	26.3245	26.7116	26.6004	26.6994	26.6627	26.3917	26.7595	27.2349	26.9334	26.9722	19.7256	20.3188	21.2996	19.5539	19.3517	20.2384	18.605	21.1804	19.7485	19.7993	21.135	19.4118	anion channel activity;anion transmembrane transporter activity;binding;channel activity;chloride channel activity;extracellular ligand-gated ion channel activity;GABA receptor activity;GABA receptor binding;GABA-A receptor activity;gated channel activity;ion channel activity;ion transmembrane transporter activity;ligand-gated channel activity;ligand-gated ion channel activity;molecular transduce…	anatomical structure development;biological regulation;cell development;cellular process;developmental process;establishment of localization;ion transport;multicellular organismal process;response to chemical stimulus;response to endogenous stimulus;response to stimulus;rhythmic process;signal transduction;transmembrane transport;transport	cell part;cell projection;cytoplasm;intracellular membrane-bounded organelle;intracellular organelle;macromolecular complex;membrane;neuron projection;nuclear envelope;nucleus;organelle;plasma membrane;protein complex;receptor complex;synapse	Neuroactive ligand-receptor interaction	Celljunction;Cellmembrane;Chloride;Chloridechannel;Completeproteome;Disulfidebond;Glycoprotein;Ionchannel;Iontransport;Ligand-gatedionchannel;Membrane;Postsynapticcellmembrane;Receptor;Referenceproteome;Signal;Synapse;Transmembrane;Transmembranehelix;Transport	9	4	4	21.9	11.4	11.4	54.072	0	34.794	1470700000	19	0.438648	0.672063	-0.223121	-0.183535	0.29367	0.448188	0.163325	0.133131	-4.34294e-08
83	25.9923	26.0837	25.8892	26.2611	26.2835	26.2987	26.162	26.1759	25.8525	24.9906	23.4091	25.3272	18.9198	19.7207	18.558	19.2947	18.9664	18.8955	19.585	20.1793	19.9508	19.8454	20.8507	21.3824					Coiledcoil;Completeproteome;Phosphoprotein;Proteomicsidentification;Referenceproteome	4	4	4	23.9	23.9	23.9	25.061	0	10.884	718940000	19	0.947759	0.685106	0.173409	0.159597	0.946778	0.0520801	-1.16176	-0.758362	-4.34294e-08
84	28.377	27.9171	28.3363	27.9759	28.1707	28.2134	28.3029	28.1559	27.862	27.9661	27.8637	27.9073	20.249	18.5863	19.0686	19.6483	20.8265	19.8762	18.8448	20.4664	18.5557	20.7355	20.0814	19.8661	actin binding;binding;binding, bridging;cytoskeletal protein binding;enzyme binding;GTPase binding;protein binding;Rac GTPase binding;Ras GTPase binding;Rho GTPase binding;signaling adaptor activity;small GTPase binding	behavior;biological regulation;cell motility;cellular component assembly;cellular component movement;cellular component organization;cellular process;cytoskeleton organization;locomotion;multicellular organismal process;organelle organization;regulation of organelle organization;response to chemical stimulus;response to stimulus;signal transduction	cell cortex;cell part;cell projection;extracellular organelle;macromolecular complex;microvillus;organelle;protein complex;receptor complex;site of polarized growth;vesicle		Actin-binding;Celljunction;Cellmembrane;Cellprojection;Completeproteome;Cytoplasm;Membrane;Phosphoprotein;Proteomicsidentification;Referenceproteome;SH3domain;Synapse;Synaptosome;Ublconjugation	12	12	12	17.8	17.8	17.8	91.927	0	28.662	3595800000	47	0.17959	0.86869	0.0591607	0.0526441	0.90859	0.3062	-0.251811	-0.224476	-4.34294e-08
85	24.1386	23.051	24.7505	24.4365	23.6059	24.1234	23.0888	23.273	23.7918	22.2679	22.9594	24.0277	19.4496	20.217	19.8633	20.8389	20.284	19.8255	19.2141	18.9967	18.9749	19.7079	19.4486	18.3991	binding;calcium ion binding;cation binding;ion binding;metal ion binding	biological adhesion;biological regulation;cell adhesion;cellular process;regulation of cell cycle	extracellular region		Calcium;Celladhesion;Cellcycle;Completeproteome;Growtharrest;Metal-binding;Referenceproteome;Repeat;Secreted;Signal	1	1	1	4.9	4.9	4.9	35.321	0.00016918	3.2195	55624000	3	-4.34294e-08	1	0	0	-4.34294e-08	1	0	0	-4.34294e-08
86	25.1095	26.2163	26.1084	24.8991	26.5522	26.0832	25.7523	26.4997	25.1132	26.0233	25.4234	25.5041	20.0113	19.687	19.9867	20.3847	20.2961	20.3927	19.089	20.9295	20.982	19.4454	20.2511	20.1528	adenyl nucleotide binding;adenyl ribonucleotide binding;ATP binding;axon guidance receptor activity;binding;catalytic activity;ephrin receptor activity;kinase activity;molecular transducer activity;nucleotide binding;phosphotransferase activity, alcohol group as acceptor;protein kinase activity;protein tyrosine kinase activity;purine nucleotide binding;purine ribonucleoside triphosphate binding;p…	anatomical structure development;anatomical structure formation involved in morphogenesis;anatomical structure morphogenesis;biological adhesion;biological regulation;cell adhesion;cell differentiation;cell motility;cell proliferation;cell recognition;cellular component morphogenesis;cellular component movement;cellular component organization;cellular metabolic process;cellular process;detection …	cell part;cell projection;extracellular organelle;membrane;neuron projection;organelle;vesicle	Axon guidance	ATP-binding;Celladhesion;Cellmembrane;Cellprojection;Completeproteome;Endosome;Glycoprotein;Kinase;Membrane;Neurogenesis;Nucleotide-binding;Phosphoprotein;Receptor;Referenceproteome;Repeat;Signal;Transferase;Transmembrane;Transmembranehelix;Tyrosine-proteinkinase;Ublconjugation	10	5	3	11.6	6.6	3.7	109.88	0	5.561	831150000	12	0.78686	0.535975	0.638531	0.460443	0.0609131	0.745308	-0.0673199	-0.0485359	-4.34294e-08
87	27.7197	27.7514	28.1405	27.8454	27.504	27.3896	27.5393	28.1416	28.1062	28.1108	27.9635	28.0801	19.5744	19.5429	17.9442	19.7043	19.5828	19.8432	19.4246	20.337	19.8154	19.815	20.8821	18.927	3-methyl-2-oxobutanoate dehydrogenase (2-methylpropanoyl-transferring) activity;alpha-ketoacid dehydrogenase activity;binding;catalytic activity;oxidoreductase activity;oxidoreductase activity, acting on the aldehyde or oxo group of donors;oxidoreductase activity, acting on the aldehyde or oxo group of donors, disulfide as acceptor;protein binding;protein complex binding	amine metabolic process;catabolic process;cellular amino acid metabolic process;cellular ketone metabolic process;cellular metabolic process;cellular nitrogen compound metabolic process;cellular process;metabolic process;nitrogen compound metabolic process;organic acid metabolic process;primary metabolic process;response to chemical stimulus;response to endogenous stimulus;response to external st…	cell part;intracellular membrane-bounded organelle;intracellular organelle;macromolecular complex;mitochondrion;organelle;protein complex;tricarboxylic acid cycle enzyme complex	Valine, leucine and isoleucine degradation	Acetylation;Completeproteome;Directproteinsequencing;Mitochondrion;Oxidoreductase;Proteomicsidentification;Referenceproteome;Transitpeptide	4	4	4	14.8	14.8	14.8	42.96	0	21.23	3130100000	25	0.508311	0.667072	-0.220635	-0.184737	0.905321	0.358125	0.200906	0.182325	-4.34294e-08
88	31.6071	32.0534	31.8817	31.4793	31.6596	31.3524	32.0278	32.2961	32.2808	32.4243	32.4659	32.526	24.5339	24.4278	24.5196	25.7158	24.6814	25.0443	25.5635	25.5197	24.9381	25.4801	25.1867	26.2822	binding;DNA binding;nucleic acid binding	cellular process;response to chemical stimulus;response to endogenous stimulus;response to stimulus	cell part;extracellular organelle;intracellular membrane-bounded organelle;intracellular organelle;macromolecular complex;nucleosome;nucleus;organelle;vesicle	Systemic lupus erythematosus	Acetylation;Chromosome;Completeproteome;DNA-binding;Isopeptidebond;Nucleosomecore;Nucleus;Referenceproteome;Ublconjugation	6	4	4	53.9	46.9	46.9	13.553	0	323.31	66948000000	107	0.118828	0.838425	0.0785818	0.0631517	2.03878	0.0984266	0.668858	0.586654	0.488616
89	28.3083	28.5468	27.9897	28.1188	28.2611	28.0839	27.8875	28.0538	29.0459	28.412	28.5566	23.7405	19.7242	20.5662	19.5729	20.7635	18.2062	20.7058	18.6207	19.6259	20.9713	20.1254	19.553	19.8917	binding;cation binding;ion binding;metal ion binding;transition metal ion binding;zinc ion binding	biological regulation;biosynthetic process;cellular metabolic process;cellular nitrogen compound metabolic process;cellular process;macromolecule metabolic process;metabolic process;nitrogen compound metabolic process;nucleobase-containing compound metabolic process;primary metabolic process;RNA metabolic process;transcription initiation, DNA-dependent	cell part;intracellular membrane-bounded organelle;intracellular organelle;nucleus;organelle	Basal transcription factors	Completeproteome;Metal-binding;Nucleus;Phosphoprotein;Proteomicsidentification;Referenceproteome;Repeat;Transcription;Transcriptionregulation;Zinc;Zinc-finger	3	3	3	12.5	12.5	12.5	31.081	0	9.7542	3967400000	20	0.537863	0.693477	-0.169319	-0.148098	0.248111	0.215759	-0.80214	-0.357126	-4.34294e-08
90	28.9724	29.2128	29.2821	29.1898	29.3245	29.8398	29.1233	29.1705	29.6847	29.4532	29.1108	24.485	19.6132	20.1384	19.1667	20.9025	19.8307	20.2032	19.2503	19.1844	20.2469	20.8789	20.1848	20.703	adenyl nucleotide binding;adenyl ribonucleotide binding;AMP binding;binding;nucleotide binding;protein binding;protein complex scaffold;protein C-terminus binding;protein domain specific binding;protein kinase A binding;protein kinase A regulatory subunit binding;purine nucleotide binding;purine ribonucleotide binding;ribonucleotide binding;structural molecule activity	biological regulation;localization	cell part;cytoplasmic membrane-bounded vesicle;cytosol;endoplasmic reticulum;intracellular membrane-bounded organelle;intracellular organelle;macromolecular complex;membrane;nucleus;organelle;protein complex;vesicle		3D-structure;Alternativesplicing;Cellmembrane;Completeproteome;Cytoplasm;Membrane;Nucleus;Referenceproteome	4	4	4	9.7	9.7	9.7	39.33	0	79.726	7834800000	29	0.491988	0.679226	0.200282	0.170127	0.312932	0.172142	-0.980833	-0.437825	-4.34294e-08
91	25.2558	25.4596	25.5673	24.2595	25.6512	25.0443	25.5903	25.5594	25.4843	25.374	23.4688	25.1678	20.439	20.0487	19.2848	19.9072	20.0661	21.2671	19.1146	18.4424	20.226	19.8772	19.5801	20.1006	binding;DNA binding;molecular transducer activity;nucleic acid binding;nucleic acid binding transcription factor activity;protein binding;protein dimerization activity;protein heterodimerization activity;sequence-specific DNA binding transcription factor activity;signal transducer activity	anatomical structure development;biological regulation;biosynthetic process;cellular metabolic process;cellular nitrogen compound metabolic process;cellular process;developmental process;embryo development;macromolecule metabolic process;metabolic process;nitrogen compound metabolic process;nucleobase-containing compound metabolic process;primary metabolic process;response to chemical stimulus;re…	cell part;cytoplasm;intracellular membrane-bounded organelle;intracellular organelle;macromolecular complex;nucleus;organelle;protein complex;transcription factor complex	Pathways in cancer;Renal cell carcinoma	Alternativesplicing;Completeproteome;DNA-binding;Nucleus;Referenceproteome;Repeat;Transcription;Transcriptionregulation	5	5	5	12.1	12.1	12.1	77.958	0	58.312	481940000	8	0.423976	0.65223	0.325755	0.244865	0.18093	0.376577	-0.261802	-0.167874	-4.34294e-08
92	27.1268	26.9301	27.0835	26.5178	26.9915	26.9293	27.1803	26.8908	26.7729	26.8625	27.1554	26.9467	20.5155	19.7251	18.856	19.8659	18.6543	20.2898	21.1072	18.97	19.0459	20.0209	19.7566	17.8701	binding;lipid binding;phosphatidylinositol binding;phosphatidylinositol-4,5-bisphosphate binding;phosphatidylserine binding;phospholipid binding	cellular component assembly;cellular component organization;cellular localization;cellular macromolecular complex assembly;cellular membrane organization;cellular process;endocytosis;establishment of localization;localization;macromolecular complex assembly;membrane invagination;membrane organization;organelle organization;plasma membrane organization;protein complex assembly;transport;vesicle or…	cell part;cytoplasmic membrane-bounded vesicle;intracellular membrane-bounded organelle;intracellular organelle;membrane;organelle;plasma membrane;vesicle		Coatedpit;Coiledcoil;Completeproteome;Disulfidebond;Endocytosis;Membrane;Phosphoprotein;Proteomicsidentification;Referenceproteome;Ublconjugation	7	7	7	11.4	11.4	11.4	88.711	0	20.756	1650900000	30	0.21246	0.820412	0.0833926	0.0723293	0.0423792	0.908204	0.0198183	0.0170683	-4.34294e-08
93	25.1994	25.5331	25.3013	25.3505	25.4667	24.9836	25.4458	25.425	25.8407	25.5544	25.4576	25.7962	19.3387	20.121	20.1245	18.9003	18.6556	21.6649	19.3884	19.1443	20.363	19.4355	19.4265	19.6865	adenyl nucleotide binding;adenyl ribonucleotide binding;ATP binding;binding;catalytic activity;cation binding;glycoprotein binding;ion binding;kinase activity;magnesium ion binding;metal ion binding;nucleotide binding;peptide binding;phosphoprotein binding;phosphotransferase activity, alcohol group as acceptor;protein binding;protein kinase activity;protein serine/threonine kinase activity;purine…	biological regulation;cellular component organization;cellular membrane organization;cellular metabolic process;cellular process;endocytosis;establishment of localization;macromolecule metabolic process;macromolecule modification;membrane invagination;membrane organization;metabolic process;peptidyl-amino acid modification;phosphorus metabolic process;primary metabolic process;protein metabolic p…	cell part;cytoplasm;intracellular membrane-bounded organelle;intracellular organelle;nucleus;organelle	Hedgehog signaling pathway	Acetylation;ATP-binding;Completeproteome;Cytoplasm;Kinase;Nucleotide-binding;Phosphoprotein;Proteomicsidentification;Referenceproteome;Serine/threonine-proteinkinase;Transferase;Wntsignalingpathway	11	2	2	21.9	5.1	5.1	51.309	0	5.5697	604600000	20	0.0402964	0.970884	-0.0158443	-0.0139563	1.42926	0.251003	0.316134	0.283244	-4.34294e-08
94	29.2316	29.4339	29.3099	29.0819	29.3112	29.4108	29.3619	29.2508	29.4654	29.5993	29.4286	29.6226	21.4389	19.3024	19.5707	20.6338	20.5915	19.7835	18.668	19.4978	20.0795	20.7032	21.5576	20.5411	acid-amino acid ligase activity;binding;catalytic activity;cation binding;ion binding;ligase activity;ligase activity, forming carbon-nitrogen bonds;metal ion binding;small conjugating protein ligase activity;transition metal ion binding;ubiquitin-protein ligase activity;zinc ion binding	biological regulation;cellular metabolic process;cellular nitrogen compound metabolic process;cellular process;developmental process;DNA metabolic process;DNA repair;embryo development;macromolecule metabolic process;macromolecule modification;metabolic process;nitrogen compound metabolic process;nucleobase-containing compound metabolic process;primary metabolic process;protein metabolic process;…	cell part;cytoplasm;intracellular membrane-bounded organelle;intracellular organelle;nucleoplasm;nucleus;organelle	Ubiquitin mediated proteolysis	Acetylation;Alternativesplicing;Completeproteome;DNAdamage;DNArepair;Ligase;Nucleus;Phosphoprotein;Proteomicsidentification;Referenceproteome;Ublconjugationpathway	29	29	29	19.1	19.1	19.1	223.93	0	139.81	8865200000	133	0.357322	0.838071	0.0693355	0.0641226	1.54234	0.281994	0.264651	0.243237	-4.34294e-08
95	25.1945	26.8643	24.0746	24.6731	26.7358	22.8129	24.3098	26.8193	26.459	24.6522	24.521	25.4499	18.2263	19.4227	18.2815	19.2904	18.5506	19.0223	20.9687	19.3973	20.2137	20.2115	19.4566	19.1222	binding;cation binding;ion binding;iron-sulfur cluster binding;metal cluster binding;metal ion binding;structural molecule activity	biosynthetic process;cellular metabolic process;cellular process;cofactor metabolic process;endocrine process;metabolic process;multicellular organismal process	cell part;intracellular membrane-bounded organelle;intracellular organelle;mitochondrion;organelle		Completeproteome;Iron;Iron-sulfur;Metal-binding;Mitochondrion;Proteomicsidentification;Referenceproteome;Transitpeptide	2	2	2	19.4	19.4	19.4	14.122	0	12.06	525640000	4	-4.34294e-08	1	0	0	-4.34294e-08	1	0	0	-4.34294e-08
96	27.598	28.0106	27.9273	28.6069	23.0888	23.6341	27.7635	28.1856	23.4796	22.3949	23.0222	23.0955	20.7324	19.7578	20.4733	19.5758	19.595	18.8168	20.3209	20.0945	20.0707	18.9518	18.9174	19.1123	adenyl nucleotide binding;adenyl ribonucleotide binding;ATP binding;ATPase activity;binding;catalytic activity;hydrolase activity;hydrolase activity, acting on acid anhydrides;hydrolase activity, acting on acid anhydrides, in phosphorus-containing anhydrides;microtubule motor activity;motor activity;nucleoside-triphosphatase activity;nucleotide binding;purine nucleotide binding;purine ribonucleos…	anatomical structure development;anatomical structure formation involved in morphogenesis;biological regulation;cellular component assembly;cellular component movement;cellular component organization;cellular process;developmental process;metabolic process;response to stimulus;signal transduction	cell part;cell projection;cilium;cytoplasm;extracellular organelle;macromolecular complex;organelle;protein complex;vesicle		ATP-binding;Cellprojection;Cilium;Ciliumbiogenesis/degradation;Coiledcoil;Completeproteome;Cytoplasm;Cytoskeleton;Isopeptidebond;Microtubule;Motorprotein;Nucleotide-binding;Referenceproteome;Ublconjugation	4	2	2	2.4	1.1	1.1	158.88	0.0079164	1.4513	2944500000	6	0.75771	0.179771	-2.3677	-1.00517	5.46351	0	-5.03761	-3.85233	-4.34294e-08
97	30.3095	30.2544	30.2774	30.1964	30.1087	30.1505	30.1325	30.3202	30.3255	30.4465	30.6088	30.7488	20.6548	21.6983	19.2041	19.9494	18.848	19.6814	19.6666	19.1117	19.3045	19.7722	20.2433	17.7276	acyl-CoA dehydrogenase activity;binding;catalytic activity;coenzyme binding;cofactor binding;electron carrier activity;flavin adenine dinucleotide binding;oxidoreductase activity;oxidoreductase activity, acting on the CH-CH group of donors;short-branched-chain-acyl-CoA dehydrogenase activity	catabolic process;cellular ketone metabolic process;cellular lipid metabolic process;cellular metabolic process;cellular process;cofactor metabolic process;lipid metabolic process;metabolic process;organic acid metabolic process;primary metabolic process;small molecule metabolic process	cell part;intracellular membrane-bounded organelle;intracellular organelle;mitochondrion;organelle	Fatty acid metabolism;Valine, leucine and isoleucine degradation	Acetylation;Completeproteome;Directproteinsequencing;FAD;Fattyacidmetabolism;Flavoprotein;Lipidmetabolism;Mitochondrion;Oxidoreductase;Phosphoprotein;Proteomicsidentification;Referenceproteome;Transitpeptide	12	12	12	35.9	35.9	35.9	47.823	0	130.9	17265000000	130	0.702904	0.810622	-0.0814462	-0.0772903	1.25199	0.282347	0.272952	0.249133	-4.34294e-08
98	24.0278	24.7266	23.0382	22.9243	24.2092	24.5792	23.4595	22.9994	23.3412	22.6008	23.4553	23.8913	18.5914	19.01	19.533	20.0019	19.8069	20.3942	18.1166	20.2377	18.9712	19.4617	19.5258	20.8011			cell part;cell projection;extracellular organelle;membrane;neuron projection;organelle;plasma membrane;vesicle		Acetylation;Cellmembrane;Cellprojection;Completeproteome;Cytoplasm;Membrane;Proteomicsidentification;Referenceproteome;Transmembrane;Transmembranehelix	1	1	1	9	9	9	20.966	0	5.2324	72314000	5	-4.34294e-08	1	0	0	-4.34294e-08	1	0	0	-4.34294e-08
99	29.3524	29.4457	29.3506	29.1384	29.6706	29.4518	29.4764	29.1165	29.6707	29.5772	29.2972	29.626	19.3495	20.3068	20.9523	20.32	20.6383	20.8771	18.9205	19.2879	20.6978	18.3933	18.8428	21.0663	catalytic activity;cysteine-type endopeptidase activity;cysteine-type peptidase activity;endopeptidase activity;hydrolase activity;peptidase activity;peptidase activity, acting on L-amino acid peptides;small conjugating protein-specific protease activity;ubiquitin-specific protease activity	biological regulation;catabolic process;cellular component organization;cellular metabolic process;cellular process;chromatin modification;chromatin organization;chromosome organization;histone modification;macromolecule metabolic process;macromolecule modification;metabolic process;organelle organization;phosphorus metabolic process;primary metabolic process;protein metabolic process;protein mod…	cell part;cytoplasm;intracellular membrane-bounded organelle;intracellular organelle;nucleus;organelle		Acetylation;Completeproteome;Cytoplasm;Hydrolase;Nucleus;Phosphoprotein;Protease;Proteomicsidentification;Referenceproteome;Thiolprotease;Ublconjugation;Ublconjugationpathway	29	28	27	41	40	39	109.25	0	86.82	9271900000	110	0.34046	0.769404	0.107046	0.0945519	1.06689	0.327265	0.220986	0.199759	-4.34294e-08
100	25.1714	25.5513	25.1717	24.6899	24.9845	25.4244	25.3881	25.6152	25.9508	26.127	25.9491	25.388	20.9586	19.0792	19.5394	19.8952	18.656	22.4103	19.2782	19.3607	19.9154	19.7738	19.5905	19.1734			cell part;membrane;plasma membrane		Cellmembrane;Completeproteome;Endoplasmicreticulum;Membrane;Referenceproteome;Repeat;Transmembrane;Transmembranehelix	4	4	4	7.5	7.5	7.5	66.228	0.00016866	3.1669	627510000	7	0.412058	0.680281	0.206964	0.169548	1.59527	0.0983644	0.707614	0.571258	-4.34294e-08
101	34.0828	34.0871	34.0915	34.0091	33.9036	33.9154	34.0241	34.1088	34.3116	34.469	34.3088	34.5161	28.2046	28.0994	28.0041	27.9632	27.6176	27.283	27.1424	27.3566	27.5266	27.8121	27.7602	27.7874	adenyl nucleotide binding;adenyl ribonucleotide binding;ATP binding;binding;nucleotide binding;purine nucleotide binding;purine ribonucleoside triphosphate binding;purine ribonucleotide binding;ribonucleotide binding	catabolic process;cellular metabolic process;cellular process;macromolecule metabolic process;metabolic process;primary metabolic process;protein folding;protein metabolic process;proteolysis;proteolysis involved in cellular protein catabolic process;response to stimulus;response to stress	cell part;cytoplasmic membrane-bounded vesicle;endoplasmic reticulum;intracellular membrane-bounded organelle;intracellular organelle;organelle;vesicle	NOD-like receptor signaling pathway;Pathways in cancer;Plant-pathogen interaction;Prostate cancer;Protein processing in endoplasmic reticulum	Acetylation;Alternativesplicing;ATP-binding;Calcium;Chaperone;Completeproteome;Disulfidebond;Endoplasmicreticulum;Glycoprotein;Nucleotide-binding;Phosphoprotein;Proteomicsidentification;Referenceproteome;Signal	42	41	41	55.2	53.7	53.7	92.899	0	323.31	268690000000	703	0.691122	0.814677	-0.0796623	-0.075699	2.3004	0.235532	0.333745	0.315756	2.71311
102	26.7959	26.9528	27.1589	27.0473	27.2177	27.3469	27.3032	27.6153	27.4778	27.3806	27.3743	28.0191	18.8793	20.8126	19.9355	17.5548	20.6733	19.1521	18.934	18.8192	19.979	20.3321	19.9109	19.6343	binding;enzyme activator activity;enzyme binding;enzyme regulator activity;GTPase binding;GTPase regulator activity;guanyl-nucleotide exchange factor activity;identical protein binding;kinase activator activity;kinase regulator activity;nucleoside-triphosphatase regulator activity;protein binding;protein dimerization activity;protein homodimerization activity;protein kinase activator activity;pro…	anatomical structure morphogenesis;biological regulation;cell death;cellular component morphogenesis;cellular component organization;cellular process;death;developmental process;embryo development;regulation of protein modification process;response to stimulus;signal transduction	cell body;cell part;cell projection;cytoplasm;cytosol;endosome;intracellular membrane-bounded organelle;intracellular organelle;macromolecular complex;membrane;neuron projection;neuronal cell body;organelle;protein complex;site of polarized growth;vesicle	Amyotrophic lateral sclerosis (ALS)	Acetylation;Completeproteome;Guanine-nucleotidereleasingfactor;Phosphoprotein;Proteomicsidentification;Referenceproteome;Repeat	14	14	14	12.6	12.6	12.6	182.45	0	30.287	2176000000	36	1.78611	0.557171	0.382053	0.342587	1.60345	0.137051	0.574203	0.489932	-4.34294e-08
103	26.4631	25.7448	26.6091	25.7668	26.1738	26.3095	26.6653	25.9439	24.4948	25.6858	24.4621	23.2415	20.4111	19.7051	20.0331	20.1468	20.467	19.1802	20.7764	21.9449	19.5616	21.4619	19.2103	19.529	binding;cation binding;GKAP/Homer scaffold activity;glutamate receptor binding;identical protein binding;ion binding;ionotropic glutamate receptor binding;metal ion binding;protein binding;protein complex scaffold;protein C-terminus binding;protein domain specific binding;protein self-association;receptor binding;receptor signaling complex scaffold activity;scaffold protein binding;SH3 domain bin…	anatomical structure morphogenesis;behavior;behavioral interaction between organisms;biological regulation;cell differentiation;cellular component assembly;cellular component morphogenesis;cellular component organization;cellular homeostasis;cellular ion homeostasis;cellular localization;cellular membrane organization;cellular process;cytoskeleton organization;developmental process;homeostatic pr…	cell part;cell projection;cytoplasm;membrane;neuron projection;plasma membrane;synapse		3D-structure;Actin-binding;Alternativepromoterusage;Alternativesplicing;ANKrepeat;Celljunction;Cellmembrane;Cellprojection;Coiledcoil;Completeproteome;Cytoplasm;Membrane;Phosphoprotein;Postsynapticcellmembrane;Proteomicsidentification;Referenceproteome;Repeat;SH3-binding;SH3domain;Synapse	10	9	9	8.4	8	8	193.26	0	11.454	780600000	27	0.180516	0.757183	0.127182	0.0999214	1.44876	0.00981197	-1.67487	-1.08174	-4.34294e-08
104	22.2231	24.4777	23.2899	24.6457	22.1971	23.3201	24.4131	24.5407	24.9061	24.0008	23.4071	23.0874	19.9187	18.7342	19.621	20.286	19.1073	21.1225	19.989	18.7912	21.1064	18.8321	20.3389	18.9036	acetylesterase activity;carboxylic ester hydrolase activity;catalytic activity;hydrolase activity;hydrolase activity, acting on ester bonds;short-chain carboxylesterase activity;sialate O-acetylesterase activity		cell part;intracellular membrane-bounded organelle;intracellular organelle;lysosome;organelle;vacuole		Completeproteome;Directproteinsequencing;Disulfidebond;Glycoprotein;Hydrolase;Lysosome;Proteomicsidentification;Referenceproteome;Serineesterase;Signal	3	3	3	7.2	7.2	7.2	60.508	0	4.2944	197180000	6	-4.34294e-08	1	0	0	-4.34294e-08	1	0	0	-4.34294e-08
105	24.3355	24.1131	23.5384	24.0977	24.4292	24.3484	24.4392	24.2568	23.9914	24.4178	24.3178	25.428	20.8754	19.6596	19.2522	18.1394	19.8339	20.2949	21.1683	18.5879	20.3359	21.2409	20.7825	19.3841	anion channel activity;anion transmembrane transporter activity;channel activity;gated channel activity;ion channel activity;ion transmembrane transporter activity;passive transmembrane transporter activity;substrate-specific channel activity;substrate-specific transmembrane transporter activity;substrate-specific transporter activity;transmembrane transporter activity;transporter activity;voltag…		cell part;membrane		Completeproteome;Proteomicsidentification;Referenceproteome	15	1	1	63.4	4.9	4.9	30.912	0.006332	1.573	268150000	1	0.881592	0.615026	0.347263	0.29553	0.683388	0.193952	0.517572	0.382385	-4.34294e-08
106	30.582	30.2734	30.68	30.6251	30.3727	30.4493	30.4074	30.4328	30.3485	30.3476	30.2188	30.4277	19.3954	20.4393	20.7403	20.6399	17.8779	20.9347	19.6766	19.9701	21.7103	20.5684	19.9342	18.0638	binding;GABA receptor activity;GABA-B receptor activity;glutamate receptor activity;molecular transducer activity;protein binding;receptor activity;signal transducer activity;signaling receptor activity;transcription factor binding;transmembrane signaling receptor activity	biological regulation;cell differentiation;cellular process;developmental process;regulation of transport;response to chemical stimulus;response to stimulus;signal transduction	cell body;cell part;cell projection;cytoplasmic membrane-bounded vesicle;extracellular space;intracellular membrane-bounded organelle;intracellular organelle;membrane;neuron projection;neuronal cell body;organelle;vesicle	Neuroactive ligand-receptor interaction	3D-structure;Alternativesplicing;Celljunction;Cellmembrane;Cellprojection;Coiledcoil;Completeproteome;Disulfidebond;Glycoprotein;G-proteincoupledreceptor;Membrane;Postsynapticcellmembrane;Receptor;Referenceproteome;Repeat;Signal;Synapse;Transducer;Transmembrane;Transmembranehelix	18	18	3	20.2	20.2	3.6	111.53	0	70.411	18285000000	137	0.574858	0.739826	-0.124568	-0.114004	0.966935	0.351765	-0.204482	-0.185744	-4.34294e-08
107	25.4161	25.5082	25.1158	24.963	25.1799	25.2812	24.9585	24.8188	25.4485	25.6296	24.9114	25.0115	19.0208	19.7942	20.2322	19.971	19.6948	19.2118	19.394	19.2082	19.6625	20.5607	20.3222	18.6271	binding;lipid binding	anatomical structure development;cell differentiation;cellular component organization;cellular membrane organization;cellular process;developmental process;endocytosis;establishment of localization;membrane invagination;membrane organization;transport;vesicle-mediated transport	cell cortex;cell part;cytoplasmic membrane-bounded vesicle;cytoskeleton;intracellular membrane-bounded organelle;intracellular non-membrane-bounded organelle;intracellular organelle;lysosome;membrane;organelle;plasma membrane;vacuole;vesicle		Acetylation;Alternativesplicing;Cellmembrane;Coatedpit;Coiledcoil;Completeproteome;Cytoplasm;Cytoplasmicvesicle;Cytoskeleton;Developmentalprotein;Differentiation;Endocytosis;Lipid-binding;Lysosome;Membrane;Neurogenesis;Phosphoprotein;Proteomicsidentification;Referenceproteome;SH3domain	6	6	6	9.4	9.4	9.4	71.292	0.0012962	2.5511	484500000	8	0.534657	0.681457	-0.191174	-0.164109	0.000808244	0.997049	-0.00052166	-0.000429699	-4.34294e-08
108	27.4932	27.0939	27.3504	27.1028	27.65	27.2841	27.6749	27.9004	28.0587	27.8054	27.7212	26.8673	20.6303	19.8596	19.7273	21.1024	20.1827	19.5396	19.5982	19.3479	20.8598	19.8802	19.6066	19.1121	3'-5' DNA helicase activity;adenyl nucleotide binding;adenyl ribonucleotide binding;ATP binding;ATPase activity;ATPase activity, coupled;ATP-dependent 3'-5' DNA helicase activity;ATP-dependent DNA helicase activity;ATP-dependent helicase activity;binding;catalytic activity;DNA helicase activity;DNA-dependent ATPase activity;helicase activity;hydrolase activity;hydrolase activity, acting on acid a…	biological regulation;biosynthetic process;cell proliferation;cellular metabolic process;cellular nitrogen compound metabolic process;cellular process;DNA geometric change;DNA metabolic process;DNA modification;macromolecule metabolic process;macromolecule modification;metabolic process;nitrogen compound metabolic process;nucleobase-containing compound metabolic process;primary metabolic process;…	cell part;cytoplasm;intracellular membrane-bounded organelle;intracellular organelle;nucleus;organelle		Acetylation;ATP-binding;Coiledcoil;Completeproteome;Cytoplasm;DNAdamage;DNArepair;Helicase;Hydrolase;Nucleotide-binding;Nucleus;Referenceproteome;Repeat;Transcription;Transcriptionregulation	17	17	17	9.2	9.2	9.2	250.22	0	44.378	2541700000	37	1.18521	0.57859	0.367285	0.316424	0.562955	0.259399	0.353097	0.276581	-4.34294e-08
109	28.9286	28.6506	28.7669	28.6775	28.881	28.7732	28.6927	28.7066	28.9674	29.0899	28.9157	29.2963	19.7406	18.6256	20.2214	19.7495	18.7819	19.4223	19.9093	18.7215	20.1125	19.7888	21.769	19.4832	adenyl nucleotide binding;adenyl ribonucleotide binding;ATP binding;binding;catalytic activity;fatty acid ligase activity;identical protein binding;ligase activity;ligase activity, forming carbon-sulfur bonds;long-chain fatty acid-CoA ligase activity;nucleotide binding;protein binding;protein dimerization activity;protein homodimerization activity;purine nucleotide binding;purine ribonucleoside t…	anatomical structure development;biological regulation;biosynthetic process;cell development;cell proliferation;cellular ketone metabolic process;cellular lipid metabolic process;cellular metabolic process;cellular process;developmental process;establishment of localization;glycerol ether metabolic process;lipid metabolic process;lipid transport;metabolic process;organic acid metabolic process;or…	cell part;intracellular membrane-bounded organelle;intracellular organelle;membrane;microbody;nucleus;organelle	Adipocytokine signaling pathway;Fatty acid metabolism;Peroxisome;PPAR signaling pathway	Alternativesplicing;ATP-binding;Completeproteome;Directproteinsequencing;Endoplasmicreticulum;Fattyacidmetabolism;Ligase;Lipidmetabolism;Magnesium;Membrane;Microsome;Mitochondrion;Mitochondrionoutermembrane;Nucleotide-binding;Peroxisome;Proteomicsidentification;Referenceproteome;Signal-anchor;Transmembrane;Transmembranehelix	15	15	15	25.8	25.8	25.8	78.179	0	58.073	6284200000	69	0.0337618	0.98622	0.00747919	0.00695099	1.5535	0.252499	0.311421	0.281754	-4.34294e-08
110	27.5763	27.1631	27.5156	27.2788	27.5281	27.517	27.6613	26.9563	27.1531	27.7195	27.4232	27.5096	21.0078	19.2733	18.9515	20.6588	20.211	19.9338	18.2516	18.7851	20.3394	19.989	19.488	19.1716	adenyl nucleotide binding;adenyl ribonucleotide binding;adenylate kinase activity;ATP binding;binding;catalytic activity;kinase activity;nucleobase-containing compound kinase activity;nucleotide binding;nucleotide kinase activity;phosphotransferase activity, phosphate group as acceptor;purine nucleotide binding;purine ribonucleoside triphosphate binding;purine ribonucleotide binding;ribonucleotid…	anatomical structure development;biosynthetic process;cellular aromatic compound metabolic process;cellular metabolic process;cellular nitrogen compound metabolic process;cellular process;developmental process;generation of precursor metabolites and energy;heterocycle metabolic process;metabolic process;nitrogen compound metabolic process;nucleobase-containing compound metabolic process;nucleobas…	cell part;cytosol;extracellular organelle;intracellular membrane-bounded organelle;intracellular organelle;membrane;mitochondrion;organelle;vesicle	Purine metabolism	Acetylation;Alternativesplicing;ATP-binding;Completeproteome;Disulfidebond;Kinase;Mitochondrion;Nucleotide-binding;Phosphoprotein;Referenceproteome;Transferase	6	6	6	32.3	32.3	32.3	25.529	0	16.729	2549400000	44	0.0614031	0.937327	0.0322285	0.0272085	0.17239	0.692211	0.0678973	0.0589104	-4.34294e-08
111	23.6711	22.73	22.9051	23.8044	24.0381	23.859	23.1707	23.8847	24.2423	23.0456	23.6151	23.4456	19.8588	19.9564	19.4905	20.3699	18.4923	18.6018	20.9386	19.368	20.1857	19.9118	21.3234	19.7959	active transmembrane transporter activity;amine transmembrane transporter activity;amino acid transmembrane transporter activity;basic amino acid transmembrane transporter activity;carboxylic acid transmembrane transporter activity;L-amino acid transmembrane transporter activity;L-histidine transmembrane transporter activity;organic acid transmembrane transporter activity;secondary active transme…	amine transport;amino acid transport;establishment of localization;organic acid transport;peptide transport;protein transport;transport	cell part		Completeproteome;Membrane;Peptidetransport;Phosphoprotein;Proteintransport;Referenceproteome;Symport;Transmembrane;Transmembranehelix;Transport	1	1	1	2.3	2.3	2.3	61.941	0.00016787	3.0728	17553000	2	-4.34294e-08	1	0	0	-4.34294e-08	1	0	0	-4.34294e-08
112	31.9941	31.9088	32.0625	31.9411	31.6775	31.7004	31.9196	31.923	31.9886	32.012	31.9464	32.3624	22.357	22.5356	19.3413	19.9784	23.0524	18.8205	19.1679	21.7377	21.5469	19.9074	20.554	19.3547	3-hydroxybutyrate dehydrogenase activity;binding;catalytic activity;lipid binding;oxidoreductase activity;oxidoreductase activity, acting on CH-OH group of donors;oxidoreductase activity, acting on the CH-OH group of donors, NAD or NADP as acceptor;phospholipid binding	anatomical structure development;developmental process;response to chemical stimulus;response to drug;response to endogenous stimulus;response to external stimulus;response to extracellular stimulus;response to starvation;response to stimulus;response to stress	cell part;membrane;nucleoplasm	Butanoate metabolism;Synthesis and degradation of ketone bodies	Acetylation;Allostericenzyme;Completeproteome;Directproteinsequencing;Glycoprotein;Mitochondrion;NAD;Oxidoreductase;Referenceproteome;Transitpeptide	16	16	16	45.6	45.6	45.6	38.333	0	174.88	58125000000	257	1.10526	0.686598	-0.171502	-0.159512	0.418124	0.571449	0.100732	0.0914333	-4.34294e-08
113	32.1062	32.1115	32.0695	32.0835	32.2408	32.2673	32.1776	32.0769	32.1936	32.2105	32.2193	32.0677	21.7834	19.2509	22.0289	22.2851	22.6281	22.0896	22.825	20.0792	22.7405	22.8807	22.3439	22.2983	adenyl nucleotide binding;adenyl ribonucleotide binding;ATP binding;binding;catalytic activity;cytoskeletal protein binding;enzyme binding;glutamate receptor binding;integrin binding;ionotropic glutamate receptor binding;kinase activity;kinase binding;nucleotide binding;phosphotransferase activity, alcohol group as acceptor;protein binding;protein complex binding;protein kinase activity;protein k…	anatomical structure development;anatomical structure formation involved in morphogenesis;anatomical structure morphogenesis;biological regulation;carbohydrate metabolic process;cell differentiation;cell morphogenesis;cell motility;cellular component morphogenesis;cellular component movement;cellular component organization;cellular localization;cellular metabolic process;cellular nitrogen compoun…	cell body;cell part;cell projection;centrosome;cytoplasm;cytosol;intracellular membrane-bounded organelle;intracellular non-membrane-bounded organelle;intracellular organelle;macromolecular complex;membrane;microtubule organizing center;neuron projection;neuronal cell body;nucleoplasm;nucleus;organelle;plasma membrane;protein complex;ribonucleoprotein complex;site of polarized growth	Alzheimer's disease;Axon guidance;B cell receptor signaling pathway;Basal cell carcinoma;Cell cycle;Chemokine signaling pathway;Circadian rhythm - fly;Colorectal cancer;Endometrial cancer;ErbB signaling pathway;Focal adhesion;Hedgehog signaling pathway;Hepatitis C;Insulin signaling pathway;Measles;Melanogenesis;Neurotrophin signaling pathway;Pathways in cancer;Prostate cancer;T cell receptor sign…	ADP-ribosylation;ATP-binding;Biologicalrhythms;Carbohydratemetabolism;Cellmembrane;Completeproteome;Cytoplasm;Developmentalprotein;Differentiation;Glycogenmetabolism;Kinase;Membrane;Neurogenesis;Nucleotide-binding;Nucleus;Phosphoprotein;Referenceproteome;Serine/threonine-proteinkinase;Signaltransductioninhibitor;Transferase;Wntsignalingpathway	21	21	2	58.1	58.1	8.8	46.742	0	182.73	62626000000	254	0.996742	0.775459	0.0979805	0.0939013	0.976589	0.62249	0.0800953	0.0772551	0.244966
114	28.4448	30.1835	29.7638	29.0542	27.9127	29.4269	29.6536	28.4052	28.8268	29.8202	29.5463	29.3479	28.4379	28.3041	28.5277	29.2386	28.3316	28.1375	27.8817	27.867	28.5875	28.6015	28.7285	29.0513	binding;carboxylic acid binding;cation binding;cofactor binding;DNA binding;drug binding;enzyme binding;fatty acid binding;ion binding;lipid binding;metal ion binding;monocarboxylic acid binding;nucleic acid binding;oxygen binding;protein binding;pyridoxal phosphate binding;toxin binding;transition metal ion binding;vitamin B6 binding;vitamin binding;zinc ion binding	behavior;biological regulation;cell communication;cell killing;cellular process;circulatory system process;establishment of localization;homeostatic process;interspecies interaction between organisms;killing of cells of other organism;multicellular organismal process;multi-organism process;response to chemical stimulus;response to external stimulus;response to extracellular stimulus;response to s…	cell part;cytoplasm;extracellular organelle;extracellular space;intracellular membrane-bounded organelle;intracellular organelle;macromolecular complex;nucleus;organelle;protein complex;vesicle		Cleavageonpairofbasicresidues;Completeproteome;Copper;Directproteinsequencing;Disulfidebond;Lipid-binding;Metal-binding;Phosphoprotein;Polymorphism;Referenceproteome;Repeat;Secreted;Signal;Zinc	23	17	16	33.4	27.6	27.3	68.758	0	137.34	17780000000	141	0.398205	0.577401	-0.511982	-0.327199	0.0181384	0.911926	0.0236945	0.016479	1.18782
115	34.6745	34.7349	34.7067	34.6611	34.8099	34.8918	34.7096	34.7585	34.6463	34.6206	34.5637	34.8004	18.6312	20.6359	20.2658	19.8752	19.7364	19.6414	19.7851	18.9989	20.1277	19.5883	20.0229	19.3381	antioxidant activity;catalytic activity;oxidoreductase activity;oxidoreductase activity, acting on paired donors, with incorporation or reduction of molecular oxygen;oxidoreductase activity, acting on peroxide as acceptor;peroxidase activity;peroxiredoxin activity	biological regulation;cellular metabolic process;cellular process;metabolic process;response to chemical stimulus;response to oxidative stress;response to stimulus;response to stress	cell part;cytosol;extracellular organelle;organelle;vesicle		Acetylation;Antioxidant;Completeproteome;Cytoplasm;Directproteinsequencing;Disulfidebond;Oxidoreductase;Peroxidase;Phosphoprotein;Redox-activecenter;Referenceproteome	17	17	17	88.9	88.9	88.9	21.797	0	323.31	354230000000	242	1.095	0.769825	0.0981636	0.0941775	0.272821	0.815496	-0.0365553	-0.0347076	-4.34294e-08
116	31.8828	31.8999	31.9478	31.8979	32.0682	32.213	32.0178	32.1731	32.4501	32.6085	32.4402	32.4346	20.18	20.3424	19.3256	21.845	19.7171	20.1658	26.2326	21.0028	19.8407	19.2796	19.5066	18.8189	4-trimethylammoniobutyraldehyde dehydrogenase activity;aldehyde dehydrogenase (NAD) activity;amine binding;aminobutyraldehyde dehydrogenase activity;binding;catalytic activity;coenzyme binding;cofactor binding;identical protein binding;NAD binding;nucleotide binding;oxidoreductase activity;oxidoreductase activity, acting on the aldehyde or oxo group of donors;oxidoreductase activity, acting on th…	amine metabolic process;anatomical structure development;biological regulation;biosynthetic process;cellular aldehyde metabolic process;cellular amino acid metabolic process;cellular ketone metabolic process;cellular metabolic process;cellular nitrogen compound metabolic process;cellular process;developmental process;metabolic process;neurotransmitter metabolic process;nitrogen compound metabolic…	cell part;cytosol;extracellular organelle;intracellular membrane-bounded organelle;intracellular organelle;mitochondrion;organelle;vesicle	Arginine and proline metabolism;Ascorbate and aldarate metabolism;beta-Alanine metabolism;Fatty acid metabolism;Glycerolipid metabolism;Glycolysis / Gluconeogenesis;Histidine metabolism;Lysine degradation;Propanoate metabolism;Pyruvate metabolism;Tryptophan metabolism;Valine, leucine and isoleucine degradation	Acetylation;Completeproteome;Cytoplasm;Directproteinsequencing;NAD;Oxidoreductase;Referenceproteome	23	23	23	62.6	62.6	62.6	54.05	0	322.83	64317000000	200	1.84	0.660862	0.210905	0.201359	3.48395	0.110388	0.576239	0.551868	-4.34294e-08
117	25.1201	23.2175	25.3513	23.7088	23.2298	22.6539	25.3276	22.678	23.2887	23.2783	23.3328	25.0456	20.3988	19.4109	20.1673	19.2526	19.0327	19.7634	18.5686	19.8537	19.818	21.3981	19.6433	18.4844	binding;cation binding;ion binding;lipid binding;metal ion binding;phospholipid binding	establishment of localization;lipid transport;transport	cell part;membrane;plasma membrane		Acetylation;Calcium;Cellmembrane;Coiledcoil;Completeproteome;Endoplasmicreticulum;Lipid-binding;Lipidtransport;Membrane;Metal-binding;Phosphoprotein;Referenceproteome;Repeat;Transmembrane;Transmembranehelix;Transport	4	4	4	5.6	5.6	5.6	121.16	0.0011406	2.6132	228640000	3	-4.34294e-08	1	0	0	-4.34294e-08	1	0	0	-4.34294e-08
258	26.0963	26.4402	26.414	26.3066	26.2475	26.3266	26.3456	26.2695	26.4505	26.4847	26.5604	26.4634	24.1505	23.3852	27.3505	27.6793	34.3559	34.4812	32.78	30.3852	34.4312	34.4818	34.6766	34.975		anatomical structure development;anatomical structure morphogenesis;biological regulation;cellular component assembly;cellular component movement;cellular component organization;cellular macromolecular complex assembly;cellular process;developmental process;macromolecular complex assembly;protein complex assembly	cell part;cell projection;cilium;cytoplasm		Completeproteome;Referenceproteome	1	1	1	1.5	1.5	1.5	117.24	0.0042859	1.7781	269690000000	42	0.0724184	0.968627	-0.0169935	-0.0157122	0.971222	0.392067	0.175488	0.162194	2.61594
119	25.1295	25.1246	25.1539	25.1014	24.7517	24.807	24.4364	25.2387	24.4018	23.2283	24.0578	23.7736	20.0133	19.8483	20.2256	19.4922	19.6624	20.5842	19.9425	18.8245	20.0988	19.262	19.8627	19.4354	binding;protein binding;protein complex binding	biological regulation;regulation of protein modification process	AP-type membrane coat adaptor complex;cell part;macromolecular complex;membrane;plasma membrane;protein complex		Completeproteome;Disulfidebond;Glycoprotein;Immunoglobulindomain;Leucine-richrepeat;Membrane;Referenceproteome;Repeat;Signal;Transmembrane;Transmembranehelix	3	3	3	5.1	5.1	5.1	79.005	0	4.4092	299270000	6	0.827843	0.635487	-0.318892	-0.273638	1.83566	0.0162589	-1.26199	-1.01088	-4.34294e-08
120	29.52	29.4752	29.526	29.3817	29.578	29.3061	29.3288	29.4607	29.0494	29.4137	29.0898	29.5861	18.6586	20.0546	20.4757	20.2954	19.6092	20.9252	20.3993	18.9439	20.8963	21.2858	20.904	19.9134	active transmembrane transporter activity;binding;carbohydrate binding;carbohydrate transmembrane transporter activity;cation transmembrane transporter activity;cation:sugar symporter activity;dehydroascorbic acid transporter activity;D-glucose transmembrane transporter activity;enzyme binding;galactoside binding;glucose binding;glucose transmembrane transporter activity;hexose transmembrane tran…	biological regulation;carbohydrate transport;cellular process;establishment of localization;hydrogen transport;ion transport;response to chemical stimulus;response to stimulus;transmembrane transport;transport;vitamin transport	cell part;cytoplasm;membrane;plasma membrane		Completeproteome;Glycoprotein;Membrane;Referenceproteome;Sugartransport;Transmembrane;Transmembranehelix;Transport	9	9	9	15.2	15.2	15.2	53.562	0	167.18	9063600000	69	0.335508	0.86613	-0.0573606	-0.0535363	0.623316	0.381856	-0.190951	-0.168447	-4.34294e-08
121	28.9476	28.6405	29.0455	28.9466	28.826	29.0009	28.8665	29.0255	29.0791	29.013	29.0161	28.9105	19.1778	20.6071	20.0763	19.8437	20.1435	20.4118	19.2593	19.2062	20.749	18.2342	20.516	19.512	alpha-L-fucosidase activity;binding;carbohydrate binding;catalytic activity;fucose binding;fucosidase activity;hydrolase activity;hydrolase activity, acting on glycosyl bonds;hydrolase activity, hydrolyzing O-glycosyl compounds;monosaccharide binding;sugar binding	alcohol metabolic process;carbohydrate metabolic process;catabolic process;cellular metabolic process;cellular process;metabolic process;primary metabolic process;small molecule metabolic process	cell part;extracellular organelle;intracellular membrane-bounded organelle;intracellular organelle;lysosome;organelle;vacuole;vesicle	Other glycan degradation	Completeproteome;Directproteinsequencing;Glycoprotein;Glycosidase;Hydrolase;Lysosome;Referenceproteome;Signal	12	12	12	37	37	37	53.472	0	32.555	6520800000	106	0.127518	0.92624	0.0346813	0.0315064	0.505293	0.541674	0.109612	0.100135	-4.34294e-08
122	22.9396	23.578	23.8422	22.9111	23.0941	23.9401	22.8881	23.2926	22.983	22.8382	23.6481	23.7701	21.175	21.4324	20.5203	19.3333	20.8281	20.465	19.3028	18.1323	20.8611	20.0285	20.2407	19.5452	binding;catalytic activity;cation binding;coenzyme binding;cofactor binding;cytochrome-b5 reductase activity;flavin adenine dinucleotide binding;heme binding;ion binding;iron ion binding;metal ion binding;NAD(P)H oxidase activity;NADPH-hemoprotein reductase activity;oxidoreductase activity;oxidoreductase activity, acting on NADH or NADPH;oxidoreductase activity, acting on NADH or NADPH, heme prot…	anatomical structure development;biological regulation;cell development;cellular metabolic process;cellular nitrogen compound metabolic process;cellular process;cofactor metabolic process;developmental process;establishment of localization;generation of precursor metabolites and energy;heterocycle metabolic process;homeostatic process;hormone transport;metabolic process;nitrogen compound metaboli…	cell part;endoplasmic reticulum;intracellular membrane-bounded organelle;intracellular organelle;organelle		Acetylation;Alternativesplicing;Completeproteome;Endoplasmicreticulum;FAD;Flavoprotein;Heme;Iron;Metal-binding;NAD;Oxidoreductase;Proteomicsidentification;Referenceproteome	1	1	1	1.9	1.9	1.9	53.003	0.0067416	1.4909	67039000	3	0.0145395	0.979602	-0.0140142	-0.0105712	0.0080005	0.971154	-0.00786924	-0.00591687	-4.34294e-08
123	24.2209	21.806	23.824	25.255	24.8304	23.9095	24.6748	24.6874	25.3371	25.7221	25.1604	25.2342	20.2553	21.0763	19.742	19.2577	19.3864	19.4831	19.6946	19.2886	19.0654	19.6501	19.5642	19.8623	binding;calcium-dependent protein serine/threonine phosphatase regulator activity;enzyme regulator activity;nucleotide binding;phosphatase regulator activity;protein phosphatase regulator activity	behavior;biological regulation;cellular process;locomotion;multicellular organismal process;neurological system process;response to chemical stimulus;response to oxidative stress;response to stimulus;response to stress;signal transduction	cell part;cytoplasm		Alternativesplicing;Completeproteome;Referenceproteome	3	3	3	14	14	14	27.311	0	5.9731	279970000	6	0.416578	0.543799	0.749031	0.427483	0.942721	0.0240102	1.58692	0.915455	-4.34294e-08
124	29.1124	29.1966	29.136	29.3014	29.0364	29.3232	29.204	29.4748	29.5774	29.5968	29.6426	29.7076	21.0729	20.4165	19.2506	19.6403	19.7016	18.4394	20.3506	18.036	20.0386	19.9612	19.5271	19.2238	actin binding;actinin binding;alpha-actinin binding;binding;cation binding;collagen binding;cytoskeletal protein binding;enzyme binding;extracellular matrix binding;fibronectin binding;glycoprotein binding;integrin binding;ion binding;kinase binding;laminin binding;metal ion binding;peptide binding;protease binding;protein binding;protein complex binding;protein dimerization activity;protein doma…	anatomical structure morphogenesis;behavior;biological adhesion;biological regulation;cell adhesion;cell communication;cell differentiation;cell growth;cell junction organization;cell morphogenesis;cell motility;cellular component assembly;cellular component morphogenesis;cellular component movement;cellular component organization;cellular homeostasis;cellular ion homeostasis;cellular membrane or…	cell part;cell projection;cell surface;cytoplasmic membrane-bounded vesicle;endosome;extracellular organelle;filopodium;intracellular membrane-bounded organelle;intracellular organelle;macromolecular complex;membrane;neuron projection;organelle;plasma membrane;protein complex;receptor complex;synapse;vesicle	Arrhythmogenic right ventricular cardiomyopathy (ARVC);Axon guidance;Bacterial invasion of epithelial cells;Cell adhesion molecules (CAMs);Dilated cardiomyopathy;ECM-receptor interaction;Focal adhesion;Hypertrophic cardiomyopathy (HCM);Leishmaniasis;Leukocyte transendothelial migration;Pathogenic Escherichia coli infection;Pathways in cancer;Phagosome;Regulation of actin cytoskeleton;Shigellosis;…	Acetylation;Celladhesion;Celljunction;Cellmembrane;Cellprojection;Completeproteome;Disulfidebond;Endosome;Glycoprotein;Integrin;Magnesium;Membrane;Metal-binding;Phosphoprotein;Receptor;Referenceproteome;Repeat;Signal;Transmembrane;Transmembranehelix	13	13	13	19.3	19.3	19.3	88.344	0	80.85	8892900000	107	0.290876	0.836202	0.0729775	0.0662282	3.61089	0.170081	0.444495	0.422866	-4.34294e-08
125	31.9902	31.8405	31.6125	32.0575	31.6215	31.9163	31.8584	31.8027	31.806	31.7351	31.6283	31.9193	19.9259	19.7169	19.5265	20.9177	20.2488	20.1758	19.3021	19.8505	21.2011	18.6644	19.6237	19.6318	catalytic activity;endopeptidase activity;hydrolase activity;peptidase activity;peptidase activity, acting on L-amino acid peptides;threonine-type endopeptidase activity;threonine-type peptidase activity	catabolic process;cellular metabolic process;cellular process;macromolecule metabolic process;metabolic process;primary metabolic process;protein metabolic process;proteolysis;proteolysis involved in cellular protein catabolic process	cell part;cytoplasm;intracellular membrane-bounded organelle;intracellular organelle;macromolecular complex;nucleus;organelle;protein complex	Proteasome	Acetylation;Completeproteome;Cytoplasm;Directproteinsequencing;Hydrolase;Nucleus;Protease;Proteasome;Referenceproteome;Threonineprotease;Zymogen	7	7	7	42	42	42	25.303	0	162.77	47581000000	57	0.261212	0.830806	-0.0754657	-0.0675356	0.381626	0.563256	-0.102976	-0.0922712	-4.34294e-08
126	29.2299	29.2148	29.3973	29.2746	29.1355	29.3216	29.3509	29.3428	29.2036	29.3549	29.127	29.3385	20.0876	20.3224	20.5845	19.4595	17.8964	19.5956	18.5933	18.2611	20.9192	19.1849	19.8641	18.1713	enzyme regulator activity;GTPase regulator activity;guanyl-nucleotide exchange factor activity;nucleoside-triphosphatase regulator activity;Rab guanyl-nucleotide exchange factor activity;Ras guanyl-nucleotide exchange factor activity;small GTPase regulator activity	anatomical structure development;biological regulation;cellular component organization;cellular process;developmental process;establishment of localization;Golgi vesicle transport;transport;vesicle-mediated transport	cell part;cell projection;cytoplasmic membrane-bounded vesicle;endoplasmic reticulum;intracellular membrane-bounded organelle;intracellular organelle;macromolecular complex;neuron projection;organelle;protein complex;vesicle		Completeproteome;Endoplasmicreticulum;ER-Golgitransport;Golgiapparatus;Referenceproteome;Transport	10	10	10	51.1	51.1	51.1	24.375	0	37.023	8312000000	60	0.0453917	0.984679	0.00856924	0.0080405	0.125926	0.881778	-0.0231414	-0.0216551	-4.34294e-08
127	29.2358	29.3445	29.2237	29.3292	29.1215	29.3994	29.3611	29.479	29.4743	29.4448	29.4267	29.1496	20.2016	19.8447	19.6309	18.1451	19.5038	21.4425	19.0922	18.9269	19.3114	21.0089	20.0005	19.5643	binding;enzyme activator activity;enzyme binding;enzyme regulator activity;GTPase activator activity;GTPase regulator activity;nucleoside-triphosphatase regulator activity;phosphatase binding;protein binding;protein dimerization activity;protein heterodimerization activity	anatomical structure development;anatomical structure formation involved in morphogenesis;biological regulation;carbohydrate transport;cellular component assembly;cellular component organization;cellular process;developmental process;establishment of localization;locomotion;macromolecular complex assembly;nuclear transport;nucleocytoplasmic transport;protein complex assembly;protein targeting;pro…	cell body;cell part;cell projection;cytoskeleton;cytosol;Golgi apparatus;intracellular membrane-bounded organelle;intracellular non-membrane-bounded organelle;intracellular organelle;macromolecular complex;neuron projection;neuronal cell body;nucleus;organelle;protein complex;site of polarized growth	Insulin signaling pathway;mTOR signaling pathway;p53 signaling pathway	Alternativesplicing;Completeproteome;GTPaseactivation;Phosphoprotein;Proteomicsidentification;Referenceproteome;Tumorsuppressor;Ublconjugation	34	34	34	26.2	26.2	26.2	198.6	0	92.281	8461600000	137	0.275244	0.868876	0.0569739	0.0526069	0.482164	0.595938	0.0905242	0.0836953	-4.34294e-08
128	26.6378	26.5165	26.7511	26.906	26.5503	26.3874	26.7797	26.5277	23.6781	26.4	26.6861	25.5039	19.5993	19.293	18.7457	20.8675	19.3007	19.5071	18.7622	19.2706	19.2297	19.176	19.2161	20.4621	[pyruvate dehydrogenase (lipoamide)] phosphatase activity;binding;catalytic activity;cation binding;hydrolase activity;hydrolase activity, acting on ester bonds;ion binding;magnesium ion binding;magnesium-dependent protein serine/threonine phosphatase activity;metal ion binding;phosphatase activity;phosphoprotein phosphatase activity;phosphoric ester hydrolase activity;protein serine/threonine ph…	cellular metabolic process;cellular process;macromolecule metabolic process;macromolecule modification;metabolic process;phosphorus metabolic process;primary metabolic process;protein dephosphorylation;protein metabolic process;protein modification process	cell part;intracellular membrane-bounded organelle;intracellular organelle;macromolecular complex;mitochondrion;organelle;protein complex;pyruvate dehydrogenase (lipoamide) phosphatase complex		Completeproteome;Hydrolase;Magnesium;Manganese;Metal-binding;Mitochondrion;Proteinphosphatase;Referenceproteome;Transitpeptide	7	7	7	17.2	17.2	17.2	59.686	0	11.886	1162300000	19	0.571095	0.714333	-0.141567	-0.126841	0.715932	0.0741495	-1.1358	-0.674803	-4.34294e-08
129	29.5474	29.3726	29.6727	29.4902	29.4691	29.8138	29.6237	29.6996	29.8809	29.8692	29.9231	30.35	19.9128	20.6786	19.2617	19.5991	19.7137	20.7503	19.5305	19.2768	19.0724	19.2644	19.2485	19.2008	adenosine kinase activity;adenyl nucleotide binding;adenyl ribonucleotide binding;ATP binding;binding;catalytic activity;cation binding;ion binding;kinase activity;metal ion binding;nucleobase-containing compound kinase activity;nucleoside kinase activity;nucleotide binding;phosphotransferase activity, alcohol group as acceptor;purine nucleotide binding;purine ribonucleoside triphosphate binding;…	biological regulation;biosynthetic process;cell proliferation;cellular metabolic compound salvage;cellular metabolic process;cellular nitrogen compound metabolic process;cellular process;heterocycle metabolic process;metabolic process;nitrogen compound metabolic process;nucleobase-containing compound metabolic process;nucleobase-containing small molecule metabolic process;nucleoside metabolic pro…	cell part;cytoplasm;cytosol;intracellular membrane-bounded organelle;intracellular organelle;nucleoplasm;nucleus;organelle	Purine metabolism	3D-structure;ATP-binding;Completeproteome;Directproteinsequencing;Kinase;Magnesium;Metal-binding;Nucleotide-binding;Nucleus;Phosphoprotein;Purinesalvage;Referenceproteome;Transferase	12	12	12	51	51	51	40.132	0	219.97	11572000000	105	0.656475	0.726454	0.130859	0.119454	1.79175	0.168787	0.485102	0.428871	-4.34294e-08
130	27.2985	27.1322	26.7627	27.139	27.1089	27.2621	27.2096	27.074	26.6653	26.9434	26.7958	27.1128	18.5753	20.5795	18.2215	19.3502	18.9039	21.2636	19.3102	18.921	19.6226	20.3189	19.1279	20.1534	binding;chromatin binding;DNA binding;histone binding;nucleic acid binding;protein binding;small conjugating protein binding;ubiquitin binding	biological regulation;biosynthetic process;cellular component organization;cellular metabolic process;cellular nitrogen compound metabolic process;cellular process;chromatin modification;chromatin organization;chromosome organization;DNA metabolic process;DNA replication;macromolecule metabolic process;metabolic process;nitrogen compound metabolic process;nucleobase-containing compound metabolic …	cell part;cytosol;intracellular membrane-bounded organelle;intracellular organelle;membrane;nucleus;organelle		Acetylation;Activator;Alternativesplicing;Chaperone;Chromatinregulator;Completeproteome;Cytoplasm;Nucleus;Phosphoprotein;Referenceproteome;Repeat;Transcription;Transcriptionregulation	8	8	8	15.5	15.5	15.5	71.768	0	21.926	1763500000	29	0.263584	0.822591	0.0805655	0.0718306	0.655005	0.358668	-0.203793	-0.177385	-4.34294e-08
131	23.7994	23.9507	23.9395	24.4496	23.3757	24.1853	23.4835	23.6799	24.0458	24.3826	24.3289	23.9543	19.3619	19.8902	20.0942	19.143	19.3226	19.7539	19.1563	20.4031	19.9672	21.2058	19.0599	20.755						1	1	1	4.3	4.3	4.3	21.115	0.0066096	1.5219	203390000	6	0.753999	0.611909	-0.353693	-0.28775	0.344648	0.472141	0.143087	0.121573	-4.34294e-08
132	33.3542	33.3515	33.4213	33.351	33.5728	33.508	33.4566	33.3417	32.9385	32.9182	32.983	32.9234	20.5285	22.508	21.1465	21.3419	18.3712	18.8973	20.4521	18.5528	19.3683	18.9649	19.4297	19.318	binding;protein binding;protein complex binding;receptor binding;structural molecule activity;T cell receptor binding	anatomical structure morphogenesis;biological regulation;cell communication;cell differentiation;cell morphogenesis;cellular component assembly;cellular component morphogenesis;cellular component organization;cellular homeostasis;cellular process;cytoskeleton organization;developmental process;embryo development;establishment of localization;growth;homeostatic process;ion transport;macromolecule …	cell part;cell projection;cytoskeleton;F-actin capping protein complex;intracellular non-membrane-bounded organelle;intracellular organelle;macromolecular complex;membrane;neuron projection;nucleoplasm;organelle;plasma membrane;protein complex;synapse		Acetylation;Actin-binding;Alternativesplicing;Calmodulin-binding;Cellmembrane;Completeproteome;Cytoplasm;Cytoskeleton;Membrane;Phosphoprotein;Polymorphism;Referenceproteome	31	29	2	53.6	51.4	3.3	80.354	0	323.31	132090000000	415	0.886196	0.770706	0.100314	0.0953714	5.74135	0.171059	-0.428719	-0.419203	-4.34294e-08
133	31.5084	31.6271	31.7373	31.753	31.9196	31.9833	31.5712	31.7592	31.9053	31.9314	31.7439	31.6245	19.3263	20.1339	19.7151	20.1055	20.0137	19.6287	20.2469	19.5065	20.4904	20.7262	20.1349	18.7268						9	8	1	49.2	43.5	5.2	21.31	0	323.31	46422000000	125	0.65918	0.703757	0.151873	0.137054	0.774302	0.445587	0.144816	0.132649	-4.34294e-08
134	27.0585	26.7643	27.0672	26.9767	27.0844	26.8041	27.2125	27.0182	27.2694	27.5026	27.1416	27.2748	20.8985	18.4007	18.7854	19.3806	19.9293	21.2214	20.8369	18.1057	19.3191	18.3487	19.9538	18.7462	A-type (transient outward) potassium channel activity;binding;cation binding;cation channel activity;cation transmembrane transporter activity;channel activity;gated channel activity;ion binding;ion channel activity;ion transmembrane transporter activity;metal ion binding;outward rectifier potassium channel activity;passive transmembrane transporter activity;potassium channel activity;substrate-s…	cellular component assembly;cellular component organization;cellular process;establishment of localization;ion transport;macromolecular complex assembly;protein complex assembly;response to chemical stimulus;response to endogenous stimulus;response to stimulus;transmembrane transport;transport	cell body;cell part;cell projection;macromolecular complex;membrane;neuron projection;neuronal cell body;plasma membrane;protein complex		3D-structure;Alternativesplicing;Cellmembrane;Cellprojection;Completeproteome;Ionchannel;Iontransport;Membrane;Metal-binding;Phosphoprotein;Potassium;Potassiumchannel;Potassiumtransport;Referenceproteome;Transmembrane;Transmembranehelix;Transport;Voltage-gatedchannel;Zinc	7	5	5	11.8	8.9	8.9	73.513	0	10.068	1853000000	6	0.229196	0.857358	0.0631132	0.056824	1.7326	0.240269	0.330412	0.299561	-4.34294e-08
135	23.2978	24.248	23.5675	24.3918	25.1769	24.5447	24.9929	24.9868	24.3176	23.8534	24.3865	23.5194	20.6374	19.6868	19.4045	19.3085	19.8172	18.4565	18.6726	19.4155	20.6607	18.1588	20.179	18.9155		establishment of localization;ion transport;transport	cell part;membrane;plasma membrane		Calcium;Calciumtransport;Cellmembrane;Completeproteome;Endoplasmicreticulum;Iontransport;Membrane;Referenceproteome;Selenocysteine;Transmembrane;Transmembranehelix;Transport	1	1	1	12.9	12.9	12.9	10.476	0	4.9773	169050000	4	1.70036	0.267937	1.04904	0.809529	-4.34294e-08	1	0	0	-4.34294e-08
136	31.4068	31.2906	31.252	31.2408	31.4876	31.3586	31.3228	31.1152	31.6256	31.5314	31.5684	31.4871	19.8002	19.6961	20.0627	21.5342	19.5896	20.2482	19.1606	19.4069	20.8164	23.1579	20.0327	19.7083	binding;POZ domain binding;protein binding;protein domain specific binding	anatomical structure morphogenesis;biological regulation;catabolic process;cell division;cell morphogenesis;cell motility;cellular component assembly;cellular component morphogenesis;cellular component movement;cellular component organization;cellular metabolic process;cellular process;cytoskeleton organization;developmental process;establishment of localization;Golgi vesicle transport;locomotion…	cell part;extracellular organelle;intracellular membrane-bounded organelle;intracellular organelle;macromolecular complex;membrane;nucleus;organelle;protein complex;ubiquitin ligase complex;vesicle	Ubiquitin mediated proteolysis	Acetylation;Completeproteome;ER-Golgitransport;Golgiapparatus;Isopeptidebond;Nucleus;Referenceproteome;Transport;Ublconjugation;Ublconjugationpathway	31	31	31	46	46	46	86.467	0	323.31	36340000000	274	0.0984314	0.95242	0.0234966	0.0216352	2.66558	0.280704	0.255566	0.243869	-4.34294e-08
137	28.6731	28.784	28.7081	29.0319	28.5939	28.753	28.8878	28.9	28.8287	29.126	28.7029	28.7107	20.6067	20.077	21.2023	20.5868	19.6043	18.6498	20.8649	20.5937	21.1806	19.358	20.697	20.9569	catalytic activity;enzyme regulator activity;hydrolase activity;hydrolase activity, acting on ester bonds;phosphatase activity;phosphatase regulator activity;phosphatidate phosphatase activity;phosphoric ester hydrolase activity;protein phosphatase regulator activity;protein phosphatase type 2A regulator activity	biological regulation;cell division;cellular component organization;cellular metabolic process;cellular process;metabolic process;mitosis;nuclear division;organelle fission;organelle organization;phosphorus metabolic process;response to stimulus;signal transduction	cell part;cytosol;macromolecular complex;nucleoplasm;protein complex;protein serine/threonine phosphatase complex	Cell cycle - yeast;Chagas disease (American trypanosomiasis);Hepatitis C;mRNA surveillance pathway;Tight junction	Cellcycle;Celldivision;Completeproteome;Cytoplasm;Mitosis;Proteomicsidentification;Referenceproteome;Repeat;WDrepeat	14	7	5	30.5	17.4	15.5	51.973	0	45.416	5843000000	38	0.0507694	0.970602	-0.015635	-0.0141114	0.125132	0.795498	0.0427742	0.0379273	-4.34294e-08
138	31.7982	31.6403	31.9908	31.7126	31.9311	31.5874	31.9342	31.6022	30.1728	30.525	30.3181	30.9565	20.1032	19.4578	20.9088	20.7024	20.3099	20.0744	19.4128	18.6933	19.8291	19.8055	18.6051	19.3059	alpha-tubulin binding;beta-tubulin binding;binding;calcium ion binding;cation binding;cytoskeletal protein binding;ion binding;metal ion binding;protein binding;tubulin binding	alcohol metabolic process;amine metabolic process;biological regulation;cell communication;cell-cell signaling;cellular aromatic compound metabolic process;cellular component organization;cellular metabolic process;cellular nitrogen compound metabolic process;cellular process;metabolic process;nitrogen compound metabolic process;signaling;small molecule metabolic process	cell body;cell part;Golgi apparatus;intracellular membrane-bounded organelle;intracellular organelle;mitochondrion;neuronal cell body;nucleoplasm;organelle;site of polarized growth		Completeproteome;Cytoplasm;Directproteinsequencing;Phosphoprotein;Referenceproteome;Repeat	5	3	3	47.4	34.3	34.3	14.504	0	323.31	36436000000	68	0.0622606	0.957352	-0.0217328	-0.019344	2.69659	0.0096824	-1.29237	-1.08917	-4.34294e-08
139	25.8031	26.2082	25.8967	25.7226	25.8655	25.6548	25.7736	25.923	26.1989	26.6546	25.8058	26.6814	20.1584	19.6921	19.4517	20.6526	21.3643	18.9986	19.2235	20.4931	19.1251	20.8894	18.6984	19.9534	anion channel activity;anion transmembrane transporter activity;binding;channel activity;gated channel activity;ion channel activity;ion transmembrane transporter activity;nucleotide binding;passive transmembrane transporter activity;porin activity;substrate-specific channel activity;substrate-specific transmembrane transporter activity;substrate-specific transporter activity;transmembrane transp…		cell part;endoplasmic reticulum;intracellular membrane-bounded organelle;intracellular organelle;macromolecular complex;membrane;organelle;protein complex	Calcium signaling pathway;Huntington's disease;Parkinson's disease	Acetylation;Alternativesplicing;Completeproteome;Directproteinsequencing;Iontransport;Isopeptidebond;Membrane;Mitochondrion;Mitochondrionoutermembrane;NAD;Nucleotide-binding;Phosphoprotein;Porin;Referenceproteome;Transmembrane;Transmembranebetastrand;Transport;Ublconjugation	15	1	1	65.4	6.7	6.7	30.797	0	80.762	899990000	10	0.360719	0.773711	-0.103403	-0.0922103	0.872654	0.21624	0.427518	0.346486	-4.34294e-08
140	29.7124	29.5392	29.4447	29.6606	29.5888	29.4749	29.6281	29.4005	29.6656	29.5838	29.4725	29.5738	20.8443	19.2218	20.1507	17.8812	19.6189	18.0887	19.7287	19.2075	20.7574	21.0268	19.922	20.0549	binding;carbohydrate binding;catalytic activity;chitin binding;chitinase activity;hydrolase activity;hydrolase activity, acting on glycosyl bonds;hydrolase activity, hydrolyzing O-glycosyl compounds;pattern binding;polysaccharide binding	amine metabolic process;carbohydrate metabolic process;catabolic process;immune system process;macromolecule metabolic process;metabolic process;nitrogen compound metabolic process;polysaccharide metabolic process;primary metabolic process;response to stimulus;response to stress	cell part;extracellular region;intracellular membrane-bounded organelle;intracellular organelle;lysosome;organelle;vacuole		Completeproteome;Immunity;Innateimmunity;Lysosome;Proteomicsidentification;Referenceproteome;Secreted;Signal	13	13	13	35.9	35.9	35.9	45.203	0	67.739	9821000000	105	0.357435	0.842893	-0.0661669	-0.0612798	0.0756282	0.924381	-0.0152922	-0.0142634	-4.34294e-08
141	27.4829	27.6323	27.649	27.3564	27.1913	27.5502	27.6619	27.3756	27.2764	26.992	26.8796	26.8399	20.4849	20.193	20.585	20.9851	20.2949	19.3628	19.9939	18.6532	19.7331	21.0574	19.6485	19.5959	binding;calcium ion binding;calcium-dependent phospholipid binding;cation binding;clathrin binding;ion binding;lipid binding;metal ion binding;phosphatidylserine binding;phospholipid binding;protein binding;SNARE binding;syntaxin binding	biological regulation;cellular process;establishment of localization;exocytosis;neurotransmitter transport;regulation of organelle organization;regulation of transport;response to chemical stimulus;response to stimulus;secretion;transport;vesicle-mediated transport	cell part;endosome;intracellular membrane-bounded organelle;intracellular organelle;membrane;organelle;plasma membrane;synapse		3D-structure;Calcium;Celljunction;Completeproteome;Cytoplasmicvesicle;Membrane;Metal-binding;Referenceproteome;Repeat;Synapse;Transmembrane;Transmembranehelix	11	11	9	24	24	22.6	63.341	0	42.384	2144400000	36	0.283996	0.813738	-0.085412	-0.0759949	2.24013	0.140555	-0.533183	-0.475948	-4.34294e-08
142	24.6584	24.4052	24.3871	25.4499	23.9358	24.5468	23.1506	24.6755	23.6392	24.1155	24.7958	23.8404	21.2797	19.6087	18.5059	20.6821	19.4574	19.6225	17.5205	19.347	19.976	20.3081	18.6722	18.2488	binding;chromatin binding;core promoter binding;core promoter sequence-specific DNA binding;DNA binding;double-stranded DNA binding;molecular transducer activity;nucleic acid binding;nucleic acid binding transcription factor activity;protein binding;protein dimerization activity;regulatory region DNA binding;regulatory region nucleic acid binding;RNA polymerase II core promoter sequence-specific …	amine metabolic process;anatomical structure development;anatomical structure morphogenesis;biological regulation;biosynthetic process;cell activation;cell differentiation;cellular amide metabolic process;cellular amino acid metabolic process;cellular ketone metabolic process;cellular lipid metabolic process;cellular metabolic process;cellular nitrogen compound metabolic process;cellular process;…	cell part;cytoplasm;cytosol;intracellular membrane-bounded organelle;intracellular organelle;nucleus;organelle	Acute myeloid leukemia;Chemokine signaling pathway;Chronic myeloid leukemia;ErbB signaling pathway;Jak-STAT signaling pathway;ko05152;Measles;Pathways in cancer	Activator;Alternativesplicing;Completeproteome;Cytoplasm;DNA-binding;Lactation;Nucleus;Phosphoprotein;Proteomicsidentification;Referenceproteome;SH2domain;Transcription;Transcriptionregulation;Ublconjugation	5	5	5	7.5	7.5	7.5	90.222	0	10.124	196350000	10	0.729797	0.536012	-0.647954	-0.45359	0.894808	0.146527	-0.62742	-0.463113	-4.34294e-08
143	27.0086	26.5	26.6019	26.4624	26.5555	26.4005	26.881	26.5918	25.8207	27.4417	26.3077	26.3786	20.1319	20.6018	19.3407	18.6815	19.5723	19.7902	19.7096	18.9199	20.2113	20.4056	20.2128	18.818	molecular transducer activity;signal transducer activity	behavior;biological regulation;cellular process;multicellular organismal process;response to stimulus;response to stress;signal transduction	cell part;extracellular organelle;macromolecular complex;organelle;protein complex;vesicle	Chemokine signaling pathway	Acetylation;Cellmembrane;Completeproteome;Lipoprotein;Membrane;Methylation;Prenylation;Referenceproteome;Transducer	2	2	2	33.3	33.3	33.3	7.6548	0	4.9093	1324900000	12	0.0808514	0.926577	-0.0360322	-0.0310497	0.160411	0.49914	-0.156039	-0.114419	-4.34294e-08
144	34.5786	34.6804	34.7178	34.7444	34.5098	34.6459	34.6639	34.679	34.5555	34.7282	34.5483	34.4977	27.6962	27.5623	26.3797	27.1163	28.0347	27.4369	26.7356	27.2952	28.1834	28.2135	27.7641	27.1893	binding;cation binding;ion binding;metal ion binding;nucleic acid binding;nucleotide binding;RNA binding;transition metal ion binding;zinc ion binding		cell part;cytoplasm;intracellular membrane-bounded organelle;intracellular organelle;nucleus;organelle		Acetylation;Completeproteome;Metal-binding;Nucleus;Phosphoprotein;Referenceproteome;Repeat;RNA-binding;Zinc;Zinc-finger	48	48	48	57.5	57.5	57.5	94.501	0	323.31	346120000000	776	0.473568	0.865934	-0.0556622	-0.0528495	0.768475	0.562388	-0.0978756	-0.0921596	0.183023
145	25.7418	25.1636	25.16	25.504	25.4972	25.6331	25.6647	26.2025	25.45	24.5814	25.7331	25.4824	20.3725	18.6811	19.327	20.1642	22.4352	19.3455	19.305	20.9168	19.086	19.2817	19.2087	18.6482	binding;calcium ion binding;cation binding;identical protein binding;ion binding;metal ion binding;protein binding	anatomical structure development;cell differentiation;cellular process;developmental process;establishment of localization;exocytosis;response to abiotic stimulus;response to chemical stimulus;response to stimulus;secretion;transport;vesicle-mediated transport	cell part;cytoplasm;endosome;extracellular organelle;intracellular membrane-bounded organelle;intracellular organelle;membrane;organelle;vesicle		Alternativesplicing;Calcium;Completeproteome;Exocytosis;Glycoprotein;Golgiapparatus;Metal-binding;Phosphoprotein;Referenceproteome;Repeat;Signal	5	5	5	12.8	12.8	12.8	44.321	0	9.4113	593500000	22	0.851218	0.597569	0.357021	0.294993	0.101425	0.678451	-0.0806651	-0.0625948	-4.34294e-08
146	27.5948	27.6617	27.4162	27.5897	27.648	27.3106	27.221	27.7319	27.8254	27.772	27.7519	27.7814	20.0779	19.4325	18.3418	20.25	20.0845	19.0473	18.7395	19.0331	20.3398	20.1846	20.1015	19.0814	binding;catalytic activity;cation binding;hydrolase activity;hydrolase activity, acting on ester bonds;ion binding;metal ion binding;phosphatase activity;phosphoprotein phosphatase activity;phosphoric ester hydrolase activity;protein serine/threonine phosphatase activity	biological regulation;cellular metabolic process;cellular process;macromolecule metabolic process;macromolecule modification;metabolic process;phosphorus metabolic process;primary metabolic process;protein dephosphorylation;protein metabolic process;protein modification process;regulation of cell cycle;regulation of DNA metabolic process	cell part;cytoplasm		Acetylation;Completeproteome;Cytoplasm;Hydrolase;Magnesium;Manganese;Metal-binding;Proteinphosphatase;Referenceproteome	10	10	10	25.8	25.8	25.8	42.718	0	22.269	2659400000	31	0.257629	0.813317	-0.0877175	-0.0772483	1.67459	0.326758	0.217075	0.20582	-4.34294e-08
147	32.8026	32.7784	32.6966	32.7631	32.804	32.5108	32.6985	32.7201	32.6041	32.6766	32.576	32.6092	19.4239	20.0112	19.4191	20.5799	22.5397	19.7538	18.2516	19.4543	19.4703	20.0297	20.6204	20.4913	antioxidant activity;binding;caspase inhibitor activity;caspase regulator activity;catalytic activity;cysteine-type endopeptidase inhibitor activity;DNA binding;endopeptidase inhibitor activity;endopeptidase regulator activity;enzyme inhibitor activity;enzyme regulator activity;nucleic acid binding;oxidoreductase activity;oxidoreductase activity, acting on paired donors, with incorporation or red…	biological regulation;catabolic process;cellular metabolic process;cellular nitrogen compound metabolic process;cellular process;cofactor metabolic process;heterocycle metabolic process;metabolic process;nitrogen compound metabolic process;nucleobase-containing compound metabolic process;nucleobase-containing small molecule metabolic process;nucleotide metabolic process;primary metabolic process;…	cell part;cytosol;extracellular organelle;extracellular space;intracellular membrane-bounded organelle;intracellular organelle;microbody;mitochondrion;nucleus;organelle;peroxisome;vesicle	Peroxisome	Acetylation;Alternativeinitiation;Antioxidant;Completeproteome;Cytoplasm;Directproteinsequencing;Disulfidebond;Mitochondrion;Oxidoreductase;Peroxidase;Peroxisome;Polymorphism;Proteomicsidentification;Redox-activecenter;Referenceproteome;Transitpeptide	10	10	10	44.6	44.6	44.6	22.178	0	248.31	88663000000	143	0.506203	0.821972	-0.0768099	-0.0720618	2.43474	0.43061	-0.143703	-0.139363	-4.34294e-08
148	25.2196	25.1744	25.5562	25.1745	25.5824	24.8122	25.0714	25.3286	25.8111	25.3498	25.2548	23.7387	20.4628	21.0326	19.6892	20.6771	19.3649	19.5108	18.4329	20.1709	20.15	19.6464	19.2843	20.683	binding;catalytic activity;GTP binding;GTPase activity;guanyl nucleotide binding;guanyl ribonucleotide binding;hydrolase activity;hydrolase activity, acting on acid anhydrides;hydrolase activity, acting on acid anhydrides, in phosphorus-containing anhydrides;identical protein binding;nucleoside-triphosphatase activity;nucleotide binding;protein binding;purine nucleotide binding;purine ribonucleos…	cellular component assembly;cellular component organization;cellular process;endoplasmic reticulum organization;Golgi organization;macromolecular complex assembly;organelle organization;protein complex assembly	cell part;endoplasmic reticulum;intracellular membrane-bounded organelle;intracellular organelle;membrane;organelle		Acetylation;Alternativesplicing;Completeproteome;Endoplasmicreticulum;GTP-binding;Hydrolase;Membrane;Nucleotide-binding;Proteomicsidentification;Referenceproteome;Transmembrane;Transmembranehelix	4	3	3	7.3	6	6	60.249	0.00017238	3.5794	493200000	9	0.165701	0.825339	-0.0825229	-0.0693644	0.199715	0.387171	-0.242587	-0.166228	-4.34294e-08
149	29.6605	29.634	29.9611	29.8398	30.3175	30.8022	30.409	30.4761	30.0194	29.9037	29.9445	29.4428	20.5576	20.2684	18.0971	21.1936	20.4888	20.2019	21.1156	19.7673	20.544	20.7504	19.735	18.8545		anatomical structure development;biological regulation;cell differentiation;cellular process;developmental process;response to stimulus;signal transduction	cell part;centrosome;cytoplasm;extracellular organelle;Golgi apparatus;intracellular membrane-bounded organelle;intracellular non-membrane-bounded organelle;intracellular organelle;microtubule organizing center;nucleoplasm;organelle;site of polarized growth;vesicle		Acetylation;Alternativesplicing;Cellprojection;Completeproteome;Cytoplasm;Developmentalprotein;Differentiation;Directproteinsequencing;Neurogenesis;Phosphoprotein;Referenceproteome;Tumorsuppressor;Wntsignalingpathway	12	12	12	51.3	51.3	51.3	39.255	0	323.31	14832000000	120	2.72088	0.39	0.727363	0.643225	0.131944	0.75502	0.0537329	0.0466548	-4.34294e-08
150	31.178	31.0447	31.2094	30.9481	31.2147	31.2619	31.0767	31.1925	31.5434	31.3742	31.3236	31.4634	19.7435	20.4566	19.0401	20.4634	18.8184	19.8937	20.1209	20.1819	20.2571	21.3265	20.5504	18.4472	binding;calcium ion binding;cation binding;ion binding;metal ion binding	biological adhesion;biological regulation;cell adhesion;cellular process;establishment of localization;protein targeting;protein transport;transport	cell part;extracellular organelle;macromolecular complex;organelle;protein complex;vesicle	Focal adhesion;Leukocyte transendothelial migration;Regulation of actin cytoskeleton;Tight junction;Vascular smooth muscle contraction	Calcium;Completeproteome;Metal-binding;Motorprotein;Muscleprotein;Myosin;Phosphoprotein;Proteomicsidentification;Referenceproteome;Repeat	13	13	13	72.1	72.1	72.1	19.779	0	323.31	35862000000	169	0.584792	0.786353	0.0914125	0.0852517	2.22951	0.236473	0.331109	0.307239	-4.34294e-08
151	24.1892	24.0682	25.6672	23.6156	23.4194	24.0554	23.7371	26.0711	23.3294	24.4616	23.5087	24.004	19.6298	20.5692	19.8462	22.0745	19.7209	19.3639	20.1299	19.5601	19.4028	20.4869	19.185	19.3013		biological regulation;cellular homeostasis;cellular lipid metabolic process;cellular metabolic process;cellular process;homeostatic process;lipid metabolic process;metabolic process;primary metabolic process	cell part;endoplasmic reticulum;intracellular membrane-bounded organelle;intracellular organelle;macromolecular complex;membrane;organelle;protein complex		Completeproteome;Endoplasmicreticulum;Membrane;Referenceproteome;Transmembrane;Transmembranehelix	2	2	1	14.4	14.4	8.3	20.178	0	30.594	285150000	13	0.0295278	0.909588	-0.064291	-0.0368413	0.484716	0.201646	-0.559118	-0.369551	-4.34294e-08
152	24.042	23.7703	23.7429	23.3833	23.6026	24.112	24.1219	25.1903	23.9921	23.1615	23.8779	24.0706	18.9632	20.0931	19.6965	20.1136	19.7223	18.7237	20.7102	17.9756	18.1699	19.74	17.735	20.4376	acid-amino acid ligase activity;binding;catalytic activity;cation binding;ion binding;ligase activity;ligase activity, forming carbon-nitrogen bonds;metal ion binding;small conjugating protein ligase activity;transition metal ion binding;ubiquitin-protein ligase activity;zinc ion binding	biological regulation;cellular metabolic process;cellular nitrogen compound metabolic process;cellular process;DNA metabolic process;DNA recombination;DNA repair;macromolecule metabolic process;macromolecule modification;metabolic process;nitrogen compound metabolic process;nucleobase-containing compound metabolic process;primary metabolic process;protein metabolic process;protein modification by…	cell part;cytoplasm;intracellular membrane-bounded organelle;intracellular organelle;macromolecular complex;nucleoplasm;nucleus;organelle;protein complex		Chromosome;Completeproteome;DNAdamage;DNArecombination;DNArepair;Ligase;Metal-binding;Nucleus;Referenceproteome;Telomere;Zinc;Zinc-finger	2	2	2	6.2	6.2	6.2	33.309	0.0037175	1.9149	158750000	3	0.654257	0.556282	0.522064	0.383782	0.0577254	0.820812	0.0408959	0.032757	-4.34294e-08
153	25.7556	25.7012	25.0377	25.3751	25.6285	26.167	25.634	25.6691	23.4349	23.1239	24.2256	24.0248	19.4332	20.2913	19.7243	20.1889	19.9442	18.95	20.4289	20.1008	19.4184	19.9622	18.6764	19.843	binding;calcium-dependent cysteine-type endopeptidase inhibitor activity;cysteine-type endopeptidase inhibitor activity;endopeptidase inhibitor activity;endopeptidase regulator activity;enzyme binding;enzyme inhibitor activity;enzyme regulator activity;peptidase inhibitor activity;peptidase regulator activity;protease binding;protein binding	aging;anatomical structure development;anatomical structure formation involved in morphogenesis;anatomical structure morphogenesis;biological regulation;cell activation;cell differentiation;cellular process;developmental process;regulation of cell cycle;syncytium formation	cell part;cytoplasm;cytosol;intracellular membrane-bounded organelle;intracellular organelle;membrane;nucleus;organelle		3D-structure;Acetylation;Alternativesplicing;Completeproteome;Phosphoprotein;Proteaseinhibitor;Proteomicsidentification;Referenceproteome;Repeat;Thiolproteaseinhibitor	4	4	4	8.4	8.4	8.4	77.312	0	16.147	453270000	18	0.700681	0.639241	0.307262	0.253606	2.70797	0.00384158	-1.76511	-1.35279	-4.34294e-08
154	32.2961	32.2526	32.1754	32.3286	32.1582	32.2203	32.2305	32.0504	32.2623	32.2514	32.3221	32.4684	19.9508	18.4073	19.3228	20.029	19.3351	19.8588	25.6726	19.7796	19.7471	20.3455	20.1267	18.924	binding;catalytic activity;cation binding;endopeptidase activity;hydrolase activity;ion binding;metal ion binding;metalloendopeptidase activity;metallopeptidase activity;oligopeptidase activity;peptidase activity;peptidase activity, acting on L-amino acid peptides;peptide binding	macromolecule metabolic process;metabolic process;primary metabolic process;protein metabolic process;proteolysis	cell part;cytosol;membrane;plasma membrane	Renin-angiotensin system	3D-structure;Acetylation;Completeproteome;Cytoplasm;Directproteinsequencing;Hydrolase;Metal-binding;Metalloprotease;Mitochondrion;Protease;Referenceproteome;Transitpeptide;Zinc	31	31	31	45.2	45.2	45.2	80.253	0	323.31	65346000000	384	0.938458	0.76997	-0.0983286	-0.0933804	0.46804	0.691772	0.0628614	0.0593072	-4.34294e-08
155	28.386	28.6277	28.4984	28.2419	28.6412	28.7784	28.8651	28.4685	29.0539	28.7864	29.0891	28.8328	20.3248	18.8495	19.4489	19.4852	19.1216	19.9556	19.649	19.1167	20.3127	19.404	19.4289	18.7329	binding;catalytic activity;GDP binding;GTP binding;GTPase activity;guanyl nucleotide binding;guanyl ribonucleotide binding;hydrolase activity;hydrolase activity, acting on acid anhydrides;hydrolase activity, acting on acid anhydrides, in phosphorus-containing anhydrides;nucleoside-triphosphatase activity;nucleotide binding;purine nucleotide binding;purine ribonucleoside triphosphate binding;purin…	biological regulation;cellular component organization;cellular membrane organization;cellular metabolic process;cellular process;endocytosis;establishment of localization;exocytosis;Golgi vesicle transport;macromolecule metabolic process;membrane invagination;membrane organization;metabolic process;organelle organization;protein transport;response to chemical stimulus;response to endogenous stimu…	cell part;cytoplasmic membrane-bounded vesicle;endosome;intracellular membrane-bounded organelle;intracellular organelle;membrane;organelle;vesicle	Endocytosis	Completeproteome;Cytoplasmicvesicle;Endosome;Golgiapparatus;GTP-binding;Lipoprotein;Membrane;Nucleotide-binding;Phosphoprotein;Prenylation;Referenceproteome	9	9	8	58.5	58.5	52.8	21.499	0	57.666	5983800000	60	1.0904	0.653205	0.249784	0.223171	2.36985	0.152093	0.502022	0.451378	-4.34294e-08
156	32.9342	32.8881	32.8522	32.9971	33.0163	32.9128	33.0114	32.995	32.9774	33.0041	32.9924	32.8596	20.3749	20.137	19.3213	19.0213	17.9428	19.6524	20.0653	19.3772	19.2974	21.0057	19.7623	20.3549	binding;calcium ion binding;catalytic activity;cation binding;intramolecular oxidoreductase activity;intramolecular oxidoreductase activity, interconverting keto- and enol-groups;intramolecular oxidoreductase activity, transposing S-S bonds;ion binding;isomerase activity;metal ion binding;protein disulfide isomerase activity	biological adhesion;biological regulation;cell activation;cell adhesion;cellular component organization;cellular homeostasis;cellular membrane organization;cellular metabolic process;cellular process;endocytosis;establishment of localization;homeostatic process;macromolecule metabolic process;membrane invagination;membrane organization;metabolic process;primary metabolic process;protein folding;p…	cell part;cytoplasmic membrane-bounded vesicle;endoplasmic reticulum;extracellular organelle;intracellular membrane-bounded organelle;intracellular organelle;membrane;organelle;plasma membrane;vesicle	Protein processing in endoplasmic reticulum	Calcium;Cellmembrane;Chaperone;Completeproteome;Directproteinsequencing;Disulfidebond;Endoplasmicreticulum;Isomerase;Membrane;Phosphoprotein;Redox-activecenter;Referenceproteome;Repeat;Signal	17	17	17	46.1	46.1	46.1	48.173	0	323.31	105140000000	254	0.826269	0.838758	0.0659657	0.0634588	0.386729	0.791476	0.0404806	0.0387096	-4.34294e-08
157	27.0589	27.7163	27.0997	27.7338	26.9964	27.8483	27.2435	27.2219	26.8966	27.066	26.9434	27.0982	19.1084	18.7458	18.9813	21.7712	18.5189	20.5158	19.0369	19.3643	20.8053	19.469	20.6264	19.6214	antioxidant activity;binding;catalytic activity;cation binding;copper chaperone activity;copper ion binding;enzyme binding;ion binding;metal ion binding;metallochaperone activity;oxidoreductase activity;oxidoreductase activity, acting on superoxide radicals as acceptor;protein binding;superoxide dismutase activity;superoxide dismutase copper chaperone activity;transition metal ion binding;zinc io…	biological regulation;cellular metabolic process;cellular process;establishment of localization;ion transport;metabolic process;response to chemical stimulus;response to oxidative stress;response to stimulus;response to stress;transport	cell part;cytoplasm	Amyotrophic lateral sclerosis (ALS)	Chaperone;Completeproteome;Copper;Cytoplasm;Disulfidebond;Isopeptidebond;Metal-binding;Oxidoreductase;Phosphoprotein;Proteomicsidentification;Referenceproteome;Ublconjugation;Zinc	7	7	7	30.7	30.7	30.7	28.889	0	11.482	2066100000	34	0.105426	0.850557	-0.0746388	-0.0591935	0.927578	0.22496	-0.401134	-0.336309	-4.34294e-08
158	29.1323	28.5397	28.4364	28.7757	27.6444	28.5319	28.7007	28.3036	27.4148	29.5046	28.4789	29.5818	18.119	20.3465	19.1955	19.5196	19.0664	19.6007	18.9823	19.856	19.2	19.3487	20.5163	20.1175	binding;enzyme binding;protein binding	cellular component assembly;cellular component organization;localization;macromolecular complex assembly;protein complex assembly;response to chemical stimulus;response to stimulus	cell part;extracellular organelle;membrane;organelle;vesicle		3D-structure;Completeproteome;Proteomicsidentification;Referenceproteome;Signal	4	4	4	48.7	48.7	48.7	16.413	0	19.617	5371100000	31	0.734895	0.569278	-0.425898	-0.333149	0.0147892	0.917813	0.0239692	0.0156399	-4.34294e-08
159	30.8364	30.9701	31.0793	30.9766	30.9015	31.0183	30.9755	30.8608	30.8839	30.9915	30.9673	30.9487	20.1362	20.5006	19.177	19.0191	21.7926	18.4902	19.3645	18.1302	19.1685	20.4505	20.0288	19.3456		cellular metabolic process;cellular process;macromolecule metabolic process;macromolecule modification;metabolic process;primary metabolic process;protein metabolic process;protein modification by small protein conjugation or removal;protein modification process	cell part;cytoplasm;macromolecular complex;protein complex		Completeproteome;Cytoplasm;Directproteinsequencing;Nucleus;Phosphoprotein;Referenceproteome;Signalosome	15	15	15	39	39	39	55.163	0	68.527	27747000000	163	0.166924	0.944127	-0.0265555	-0.0250249	0.118582	0.91012	-0.0177979	-0.0168722	-4.34294e-08
160	29.9163	29.7024	29.7676	29.7005	29.7138	29.5293	29.8031	29.7086	29.7035	29.2592	29.5845	29.5937	20.9756	19.0712	19.4328	19.5903	19.9436	21.0198	21.1402	19.4091	19.079	19.449	20.4151	19.2828	adenyl nucleotide binding;adenyl ribonucleotide binding;ATP binding;binding;catalytic activity;kinase activity;nucleotide binding;phosphotransferase activity, alcohol group as acceptor;protein kinase activity;purine nucleotide binding;purine ribonucleoside triphosphate binding;purine ribonucleotide binding;ribonucleotide binding;transferase activity;transferase activity, transferring phosphorus-c…	biological regulation;cell differentiation;cellular process;developmental process	cell part;cytoplasm		Completeproteome;Proteomicsidentification;Referenceproteome	14	14	14	36.5	36.5	36.5	57.378	0	44.476	10594000000	100	0.494397	0.80828	-0.0830212	-0.0771184	1.06345	0.313068	-0.236498	-0.213358	-4.34294e-08
161	24.2309	22.6733	23.5849	24.1538	23.0376	24.1195	24.139	24.1962	23.8007	23.3077	23.939	25.5338	20.5567	20.6916	20.8136	19.0633	19.9215	20.7811	18.8536	19.2804	19.4392	20.2819	19.9659	18.5621	binding;chromatin binding;core promoter proximal region DNA binding;core promoter proximal region sequence-specific DNA binding;DNA binding;nucleic acid binding;nucleic acid binding transcription factor activity;protein binding transcription factor activity;regulatory region DNA binding;regulatory region nucleic acid binding;RNA polymerase II core promoter proximal region sequence-specific DNA bi…	anatomical structure development;anatomical structure formation involved in morphogenesis;anatomical structure morphogenesis;biological regulation;cell development;cellular process;developmental process;response to abiotic stimulus;response to chemical stimulus;response to external stimulus;response to stimulus	cell part;intracellular membrane-bounded organelle;intracellular organelle;macromolecular complex;nucleus;organelle;protein complex;transcription factor complex		Completeproteome;DNA-binding;Homeobox;Nucleus;Proteomicsidentification;Referenceproteome	1	1	1	2.1	2.1	2.1	41.615	0.0035915	2.0052	178430000	9	0.181768	0.69067	0.212377	0.145979	0.343443	0.239865	0.48461	0.302625	-4.34294e-08
162	29.2596	29.2599	29.3215	29.1575	29.2443	29.3158	29.4138	29.241	29.3193	29.1857	29.0556	29.2286	21.0972	18.9507	21.8837	19.8734	19.6937	20.1251	19.9802	20.709	19.8891	19.2284	20.0751	20.3783	enzyme regulator activity;methionine adenosyltransferase regulator activity	amine metabolic process;biosynthetic process;cellular amino acid metabolic process;cellular ketone metabolic process;cellular metabolic process;cellular nitrogen compound metabolic process;cellular process;cofactor metabolic process;heterocycle metabolic process;metabolic process;nitrogen compound metabolic process;nucleobase-containing compound metabolic process;nucleobase-containing small molec…	cell part;macromolecular complex;protein complex	Cysteine and methionine metabolism	Completeproteome;One-carbonmetabolism;Referenceproteome	10	10	10	42.7	42.7	42.7	36.236	0	73.975	8097900000	68	0.459184	0.869689	0.0540709	0.0513538	0.342893	0.741451	-0.0523257	-0.049155	-4.34294e-08
163	28.6207	28.4989	28.4676	28.8751	28.152	28.7447	28.8358	28.2466	27.6984	27.8821	27.9254	26.8964	18.771	20.0928	19.5958	21.2431	19.5672	19.7243	19.2805	21.7695	19.201	20.6485	19.5678	20.4594	binding;lipid binding;phosphatidylinositol binding;phospholipid binding	cellular process;endosome transport;establishment of localization;protein targeting;protein transport;transport;vacuolar transport;vesicle-mediated transport	cell part;endosome;intracellular membrane-bounded organelle;intracellular organelle;lysosome;membrane;organelle;vacuole		Coiledcoil;Completeproteome;Cytoplasm;Endosome;Lipid-binding;Lysosome;Membrane;Proteintransport;Referenceproteome;Transport	12	12	12	35.1	35.1	35.1	40.127	0	65.676	4124000000	65	0.246619	0.756118	-0.120817	-0.101024	1.74703	0.0377551	-1.01502	-0.807443	-4.34294e-08
164	30.8425	30.8481	30.8258	30.8927	30.6993	30.7475	30.7248	30.5194	30.3266	30.415	30.5015	30.3044	20.0418	19.9057	18.8961	20.6093	20.0691	20.1258	19.773	19.7818	20.401	19.7304	19.4096	19.3602		anatomical structure development;anatomical structure morphogenesis;biological regulation;cell differentiation;cellular component assembly;cellular component morphogenesis;cellular component organization;cellular macromolecular complex assembly;cellular process;cytoskeleton organization;developmental process;macromolecular complex assembly;organelle organization;protein complex assembly;protein p…	cell part;cell projection;cytoplasm;macromolecular complex;protein complex		Coiledcoil;Completeproteome;Cytoplasm;Developmentalprotein;Differentiation;Neurogenesis;Phosphoprotein;Referenceproteome	18	18	18	48.6	48.6	48.6	47.788	0	323.31	21809000000	200	1.438	0.680339	-0.179502	-0.17031	3.00227	0.164249	-0.465391	-0.444383	-4.34294e-08
165	29.3911	29.5608	29.498	29.2279	29.9596	29.8232	29.6589	29.6664	29.3864	29.2896	29.0683	29.6612	19.9743	20.0501	19.3511	20.7445	18.7859	19.7696	19.2441	19.7169	20.8832	20.4245	19.0143	19.5426	anion binding;binding;carbohydrate binding;catalytic activity;glycosaminoglycan binding;heparin binding;hydrolase activity;hydrolase activity, acting on ester bonds;insulin receptor binding;ion binding;molecular transducer activity;pattern binding;phosphatase activity;phosphate ion binding;phosphoprotein phosphatase activity;phosphoric ester hydrolase activity;polysaccharide binding;protein bindi…	anatomical structure development;biological adhesion;biological regulation;cell adhesion;cell motility;cellular component movement;cellular metabolic process;cellular process;developmental process;locomotion;macromolecule metabolic process;macromolecule modification;metabolic process;phosphorus metabolic process;primary metabolic process;protein dephosphorylation;protein metabolic process;protein…	cell body;cell part;cell projection;endosome;extracellular organelle;intracellular membrane-bounded organelle;intracellular organelle;membrane;neuron projection;neuronal cell body;organelle;plasma membrane;site of polarized growth;synapse;vesicle	Adherens junction;Cell adhesion molecules (CAMs);Insulin signaling pathway	Celladhesion;Completeproteome;Disulfidebond;Glycoprotein;Heparin-binding;Hydrolase;Immunoglobulindomain;Membrane;Phosphoprotein;Proteinphosphatase;Proteomicsidentification;Receptor;Referenceproteome;Repeat;Signal;Transmembrane;Transmembranehelix	36	28	28	26.9	21.9	21.9	211.56	0	215.85	10130000000	116	1.89127	0.577972	0.357565	0.324415	0.184299	0.691423	-0.0680871	-0.0595773	-4.34294e-08
166	33.6013	33.5421	33.5898	33.5937	33.6582	33.7004	33.7379	33.5726	33.6468	33.7989	33.7492	33.4923	19.4551	20.1568	20.8404	20.7121	20.7796	18.5524	20.3463	19.0573	21.2551	17.6302	20.2544	25.0964		biological adhesion;cell adhesion;cell death;cellular process;death	cell part;extracellular organelle;membrane;organelle;synapse;vesicle	Regulation of actin cytoskeleton	Completeproteome;Proteomicsidentification;Referenceproteome	47	47	31	49.8	49.8	31.9	112.03	0	323.31	176540000000	596	1.04529	0.799526	0.0855427	0.0824143	0.55739	0.598083	0.0900259	0.0842144	-4.34294e-08
167	26.6859	26.6348	26.4007	26.8092	26.75	26.6081	26.5723	26.9207	26.5212	27.0372	26.9201	26.4844	21.1262	20.4943	20.3246	21.204	20.6793	18.5355	18.8378	19.2452	18.8555	19.8901	19.9924	18.8749	adenyl nucleotide binding;adenyl ribonucleotide binding;ATP binding;binding;catalytic activity;ephrin receptor activity;GPI-linked ephrin receptor activity;kinase activity;molecular transducer activity;nucleotide binding;phosphotransferase activity, alcohol group as acceptor;protein kinase activity;protein tyrosine kinase activity;purine nucleotide binding;purine ribonucleoside triphosphate bindi…	biological regulation;cell communication;cell motility;cell recognition;cellular component movement;cellular process;homeostatic process;locomotion;multicellular organismal process;regulation of organelle organization;response to biotic stimulus;response to chemical stimulus;response to external stimulus;response to extracellular stimulus;response to stimulus;response to stress;signal transduction	cell part;endosome;intracellular membrane-bounded organelle;intracellular organelle;organelle	Axon guidance	ATP-binding;Cellmembrane;Completeproteome;Glycoprotein;Kinase;Membrane;Nucleotide-binding;Phosphoprotein;Receptor;Referenceproteome;Repeat;Signal;Transferase;Transmembrane;Transmembranehelix;Tyrosine-proteinkinase	14	10	9	18.6	14.3	12.8	110.23	0	21.443	1399000000	17	0.285875	0.818235	0.0801234	0.0717572	0.268821	0.561769	0.108096	0.0928866	-4.34294e-08
168	24.8475	24.4766	23.5175	21.9563	24.9231	24.1128	23.3567	24.7816	22.5738	22.5603	23.8962	23.346	20.3275	20.0205	19.4257	18.8666	18.4978	19.8578	20.032	18.9089	18.8015	20.4525	18.8316	20.7303	binding;cation binding;ion binding;metal ion binding	biological regulation;cellular component assembly;cellular component organization;cellular homeostasis;cellular ion homeostasis;cellular process;establishment of localization;exocytosis;homeostatic process;macromolecular complex assembly;neurotransmitter transport;protein complex assembly;protein transport;secretion;transport;vesicle-mediated transport	cell part;membrane		Completeproteome;Metal-binding;Referenceproteome;Zinc;Zinc-finger	47	1	0	38	1.5	0	173.04	0	9.546	109900000	4	-4.34294e-08	1	0	0	-4.34294e-08	1	0	0	-4.34294e-08
169	34.0917	34.0651	34.1554	34.0552	33.7298	33.551	33.547	33.4963	33.2973	33.4227	33.3984	33.3109	20.3319	20.8048	19.2894	19.6231	19.6978	19.2102	19.4134	18.6239	19.9353	19.3925	22.3359	20.2412	binding;catalytic activity;GTP binding;GTPase activity;guanyl nucleotide binding;guanyl ribonucleotide binding;hydrolase activity;hydrolase activity, acting on acid anhydrides;hydrolase activity, acting on acid anhydrides, in phosphorus-containing anhydrides;nucleoside-triphosphatase activity;nucleotide binding;purine nucleotide binding;purine ribonucleoside triphosphate binding;purine ribonucleo…	biological regulation;cellular process;endosome transport;establishment of localization;Golgi vesicle transport;metabolic process;protein transport;response to stimulus;signal transduction;transport;vesicle-mediated transport	cell part;Golgi apparatus;intracellular membrane-bounded organelle;intracellular organelle;organelle		Completeproteome;GTP-binding;Nucleotide-binding;Referenceproteome	15	15	7	65.9	65.9	32.2	23.461	0	146.08	199570000000	320	3.16194	0.518384	-0.510846	-0.483807	5.47872	0.0554452	-0.73453	-0.707286	-4.34294e-08
170	23.9163	22.8712	23.5756	23.5321	24.6126	25.1699	24.7314	24.5573	24.3776	24.1845	23.3318	23.2754	20.1472	20.2348	19.2638	20.1024	20.9794	18.9619	18.4057	19.0596	22.2373	19.9049	20.1892	19.6989		anatomical structure development;biological regulation;cell differentiation;cell division;cell proliferation;cellular component organization;cellular membrane organization;cellular process;developmental process;membrane fusion;membrane organization;organelle fusion;organelle organization;vesicle organization	cell part;endosome;intracellular membrane-bounded organelle;intracellular organelle;organelle		Completeproteome;Proteomicsidentification;Referenceproteome	5	5	5	3.7	3.7	3.7	176.63	0	10.466	221040000	8	2.40624	0.191455	1.29402	1.02792	-4.34294e-08	1	0	0	-4.34294e-08
171	26.9986	26.9859	27.1659	26.4436	27.0267	26.8656	26.6718	27.388	27.2704	27.4779	27.2545	27.2002	20.2348	19.7848	21.0702	20.1373	19.2432	20.0589	20.1426	21.175	20.7873	19.5651	19.6617	19.7571	binding;catalytic activity;DNA binding;histone methyltransferase activity;histone methyltransferase activity (H3-K4 specific);histone-lysine N-methyltransferase activity;lysine N-methyltransferase activity;methyltransferase activity;N-methyltransferase activity;nucleic acid binding;protein methyltransferase activity;protein-lysine N-methyltransferase activity;regulatory region DNA binding;regulat…	biological regulation;biosynthetic process;cellular component organization;cellular metabolic process;cellular nitrogen compound metabolic process;cellular process;chromatin modification;chromatin organization;chromosome organization;histone modification;macromolecule metabolic process;macromolecule modification;metabolic process;nitrogen compound metabolic process;nucleobase-containing compound …	cell part;chromatin remodeling complex;histone methyltransferase complex;macromolecular complex;protein complex		Completeproteome;Proteomicsidentification;Referenceproteome	9	9	9	15.7	15.7	15.7	68.227	0	29.054	1870100000	52	0.157299	0.817179	0.0895309	0.0734802	1.11157	0.219928	0.402243	0.344241	-4.34294e-08
172	33.1291	33.069	32.896	33.032	33.0994	33.1075	33.1629	33.0658	33.1159	32.9011	33.0233	32.8311	20.3515	22.4679	22.6642	21.0159	19.8901	24.9261	24.3625	24.9046	23.4605	20.1824	18.3885	23.5	alpha-catenin binding;binding;cadherin binding;cell adhesion molecule binding;DNA binding;double-stranded DNA binding;enzyme binding;glutamate receptor binding;hormone receptor binding;ionotropic glutamate receptor binding;molecular transducer activity;nitric-oxide synthase binding;nuclear hormone receptor binding;nucleic acid binding;nucleic acid binding transcription factor activity;phosphatase…	anatomical structure development;anatomical structure formation involved in morphogenesis;anatomical structure morphogenesis;biological adhesion;biological regulation;biosynthetic process;cell activation;cell adhesion;cell communication;cell development;cell differentiation;cell junction organization;cell maturation;cell morphogenesis;cell motility;cell proliferation;cell-cell signaling;cellular …	apical part of cell;cell cortex;cell part;cell projection;centrosome;cytoplasm;cytosol;extracellular organelle;intracellular membrane-bounded organelle;intracellular non-membrane-bounded organelle;intracellular organelle;macromolecular complex;membrane;microtubule organizing center;nucleus;organelle;plasma membrane;protein complex;synapse;transcription factor complex;vesicle	Adherens junction;Arrhythmogenic right ventricular cardiomyopathy (ARVC);Bacterial invasion of epithelial cells;Basal cell carcinoma;Colorectal cancer;Endometrial cancer;Focal adhesion;Leukocyte transendothelial migration;Melanogenesis;Pathogenic Escherichia coli infection;Pathways in cancer;Prostate cancer;Thyroid cancer;Tight junction;Wnt signaling pathway	Acetylation;Activator;Celladhesion;Celljunction;Cellmembrane;Completeproteome;Cytoplasm;Cytoskeleton;Glycoprotein;Membrane;Neurogenesis;Nucleus;Phosphoprotein;Referenceproteome;Repeat;S-nitrosylation;Transcription;Transcriptionregulation;Ublconjugation	38	38	33	63.3	63.3	56.2	85.47	0	323.31	121220000000	589	0.655351	0.817628	0.077363	0.0734449	0.337428	0.692072	-0.0636873	-0.0589516	0.644764
173	28.6828	28.9622	28.8457	28.8489	29.0832	28.9688	28.9378	29.027	29.1168	28.9258	29.2308	28.8909	17.8178	20.6093	19.3526	20.3495	18.7616	19.7729	18.9361	19.4883	19.6469	20.887	18.2014	20.3376						7	7	7	26.1	26.1	26.1	52.46	0	80.744	6482400000	46	1.27637	0.686433	0.169294	0.158831	1.06056	0.344799	0.206121	0.187581	-4.34294e-08
174	31.9315	31.4974	31.6139	31.8036	31.5809	31.7071	31.646	31.6083	31.6071	31.5714	31.6063	31.9872	20.6917	20.0227	19.9194	19.4752	18.8472	19.2713	19.3711	20.2771	20.5843	19.6665	20.1739	19.6234	enzyme regulator activity;phosphatase regulator activity;protein phosphatase regulator activity;protein phosphatase type 2A regulator activity	biological regulation;cellular process;response to stimulus;signal transduction	cell part;cytoplasm;macromolecular complex;protein complex;protein serine/threonine phosphatase complex	Meiosis - yeast;mRNA surveillance pathway;Oocyte meiosis;Wnt signaling pathway	Completeproteome;Proteomicsidentification;Referenceproteome	19	18	16	44.1	41.5	36.4	54.713	0	279.6	44228000000	197	0.303247	0.830832	-0.0759988	-0.0690593	0.0470815	0.911606	-0.0185838	-0.0163306	-4.34294e-08
4229	31.689	31.6967	31.8208	31.7352	31.7972	31.5877	31.9971	31.7543	32.0249	31.8777	32.0424	32.1573	22.4242	21.618	19.3312	21.8193	32.6283	32.5096	32.2668	32.6603	30.3403	29.7928	29.7364	30.3362	adrenergic receptor binding;binding;carbohydrate binding;complement binding;complement component C1q binding;enzyme binding;glycosaminoglycan binding;G-protein-coupled receptor binding;hyaluronic acid binding;kinase binding;kininogen binding;mRNA binding;nucleic acid binding;opsonin binding;pattern binding;polysaccharide binding;protein binding;protein binding transcription factor activity;protei…	biological regulation;biosynthetic process;cell death;cellular component assembly;cellular component organization;cellular macromolecular complex assembly;cellular metabolic process;cellular nitrogen compound metabolic process;cellular process;death;immune system process;macromolecular complex assembly;macromolecule metabolic process;metabolic process;mRNA metabolic process;mRNA processing;nitrog…	cell part;cell surface;cytoplasm;cytosol;extracellular space;intracellular membrane-bounded organelle;intracellular non-membrane-bounded organelle;intracellular organelle;membrane;nucleolus;nucleus;organelle;plasma membrane		Acetylation;Adaptiveimmunity;Apoptosis;Cellmembrane;Complementpathway;Completeproteome;Cytoplasm;Directproteinsequencing;Immunity;Innateimmunity;Membrane;Mitochondrion;mRNAprocessing;mRNAsplicing;Nucleus;Phosphoprotein;Referenceproteome;Ribosomebiogenesis;Secreted;Transcription;Transcriptionregulation;Transitpeptide	13	13	13	63.4	63.4	63.4	30.997	0	323.31	106680000000	330	0.209864	0.892054	0.0486765	0.0446819	2.08521	0.260311	0.290146	0.272478	3.39309
176	24.9513	24.8975	24.4079	25.466	24.3531	24.8191	24.2496	24.6629	25.1027	25.2069	25.1343	25.1139	20.79	20.7304	17.7832	20.3857	18.6964	18.811	18.968	20.5085	21.4378	18.969	19.5921	20.3805	binding;catalytic activity;cation binding;histone methyltransferase activity;histone methyltransferase activity (H3-K27 specific);histone methyltransferase activity (H3-K9 specific);histone-lysine N-methyltransferase activity;ion binding;lysine N-methyltransferase activity;metal ion binding;methyltransferase activity;N-methyltransferase activity;protein methyltransferase activity;protein-lysine N…	anatomical structure development;behavior;biological regulation;cell development;cellular component assembly;cellular component organization;cellular metabolic process;cellular nitrogen compound metabolic process;cellular process;chromosome organization;developmental process;DNA metabolic process;DNA modification;growth;macromolecule metabolic process;macromolecule modification;metabolic process;…	cell part;chromosome;cytoskeleton;intracellular membrane-bounded organelle;intracellular non-membrane-bounded organelle;intracellular organelle;nucleoplasm;nucleus;organelle	Lysine degradation	ANKrepeat;Chromosome;Completeproteome;Methyltransferase;Nucleus;Proteomicsidentification;Referenceproteome;Repeat;S-adenosyl-L-methionine;Transferase	5	5	5	5.4	5.4	5.4	138.1	0	4.275	400160000	18	0.775488	0.574516	-0.409496	-0.326635	0.390873	0.37978	0.208774	0.171469	-4.34294e-08
177	27.6802	28.5471	27.6146	28.6762	27.5638	27.6563	28.099	28.5139	28.289	27.2468	28.6488	27.8653	18.4892	19.7959	18.7851	19.5888	18.7232	20.1505	19.8908	19.0792	20.4208	18.9232	20.6062	17.6938	enzyme activator activity;enzyme regulator activity;GTPase activator activity;GTPase regulator activity;nucleoside-triphosphatase regulator activity	biological regulation;cellular process;response to stimulus;signal transduction	cell part;cytoplasm		Completeproteome;GTPaseactivation;Referenceproteome	8	5	4	7.7	5.2	4.4	143.67	0	8.3131	3460300000	15	0.188522	0.714048	-0.171288	-0.126376	0.104807	0.593798	-0.117033	-0.0829282	-4.34294e-08
178	28.2804	28.2739	28.3292	28.23	28.0907	28.2275	28.3196	28.0992	28.3404	28.3832	28.1827	27.7701	20.0626	19.4092	20.0902	20.131	19.5818	19.9097	19.3992	18.9347	20.9568	20.3902	20.7048	19.5136						13	13	6	25.8	25.8	14.7	75.706	0	28.736	3891000000	45	0.728734	0.782286	-0.0941167	-0.0889124	0.306691	0.561596	-0.109274	-0.095747	-4.34294e-08
179	25.6214	25.6714	26.0447	26.4312	25.7478	26.0112	25.5831	26.0232	25.5916	25.0479	25.1346	23.7841	20.3718	19.8378	18.5239	20.8678	19.1643	19.8951	19.045	19.1857	20.2752	20.2643	19.9475	21.1959						9	9	9	9.3	9.3	9.3	154.31	0	14.964	676200000	16	0.179071	0.794872	-0.100854	-0.0828952	1.18111	0.0518179	-1.05261	-0.735735	-4.34294e-08
180	30.4274	30.5082	30.5038	30.4912	30.4541	30.4129	30.508	30.5639	30.4247	30.4748	30.6211	30.7397	19.4003	20.3183	19.7462	21.2486	19.9151	19.8646	18.8738	18.8564	20.9499	19.9505	25.7224	18.8762		biological regulation;cell division;cellular component organization;cellular process;cytoskeleton organization;establishment of localization;microtubule organizing center organization;organelle organization;regulation of organelle organization	cell part;cytoskeleton;extracellular organelle;Golgi apparatus;intracellular membrane-bounded organelle;intracellular non-membrane-bounded organelle;intracellular organelle;kinetochore;macromolecular complex;membrane;organelle;protein complex;vesicle		Completeproteome;Proteomicsidentification;Referenceproteome	45	40	40	35.8	33.1	33.1	162.06	0	323.31	19812000000	237	0.0184327	0.995674	0.00207424	0.00199872	0.471656	0.624203	0.0824442	0.0767635	-4.34294e-08
181	28.3097	28.1937	28.4289	28.2528	28.3369	28.3613	28.4011	28.4258	28.1432	28.1406	28.1927	28.4572	19.8124	20.7036	19.7813	20.2246	19.2343	18.7375	20.1655	20.8526	20.1131	18.8981	19.801	18.4147	adenyl nucleotide binding;adenyl ribonucleotide binding;ATP binding;binding;catalytic activity;kinase activity;nucleotide binding;phosphotransferase activity, alcohol group as acceptor;protein kinase activity;protein serine/threonine kinase activity;purine nucleotide binding;purine ribonucleoside triphosphate binding;purine ribonucleotide binding;ribonucleotide binding;tau-protein kinase activity…	anatomical structure development;cellular component organization;cellular process;cytoskeleton organization;developmental process;organelle organization	cell part;cell projection;centrosome;intracellular non-membrane-bounded organelle;intracellular organelle;microtubule organizing center;neuron projection;organelle		ATP-binding;Completeproteome;Kinase;Nucleotide-binding;Proteomicsidentification;Referenceproteome;Serine/threonine-proteinkinase;Transferase	16	14	14	30.2	26.2	26.2	75.399	0	53.131	4208300000	91	0.717786	0.802578	0.0850501	0.0806961	0.285636	0.69885	-0.0628238	-0.0576009	-4.34294e-08
182	29.6366	29.6245	29.6557	29.4146	29.6369	29.6453	29.654	29.2792	29.5304	29.6366	29.4892	29.937	20.0689	20.482	20.8104	20.002	22.1341	20.2005	20.6755	20.0331	20.3401	20.125	22.8097	21.1111	binding;binding, bridging;enzyme activator activity;enzyme binding;enzyme regulator activity;GTPase activator activity;GTPase regulator activity;kinase binding;lipid binding;nucleoside-triphosphatase regulator activity;phosphatidylinositol 3-kinase binding;phosphatidylinositol binding;phosphatidylinositol-3-phosphate binding;phosphatidylinositol-4-phosphate binding;phospholipid binding;protein bi…	anatomical structure formation involved in morphogenesis;anatomical structure morphogenesis;biological regulation;catabolic process;cell cycle;cell death;cell motility;cellular component morphogenesis;cellular component movement;cellular component organization;cellular metabolic process;cellular process;death;developmental process;locomotion;macromolecule metabolic process;macromolecule modificat…	cell body;cell part;cell projection;cytoplasm;cytoplasmic membrane-bounded vesicle;extracellular organelle;intracellular membrane-bounded organelle;intracellular organelle;membrane;neuron projection;neuronal cell body;organelle;plasma membrane;vesicle		Angiogenesis;Apoptosis;Cellcycle;Cellmembrane;Cellprojection;Coiledcoil;Completeproteome;Cytoplasm;Developmentalprotein;Directproteinsequencing;Growthregulation;GTPaseactivation;Membrane;Phosphoprotein;Proteomicsidentification;Referenceproteome;Stressresponse;Tumorsuppressor;Unfoldedproteinresponse	26	23	22	31.7	29.4	27.9	110	0	147.79	10325000000	145	0.0978814	0.942948	-0.029016	-0.0261972	0.223377	0.69593	0.0654502	0.0586564	-4.34294e-08
183	28.5669	28.4533	28.545	28.3955	28.5576	28.5927	28.5989	28.0538	27.9814	27.8217	28.1639	27.8293	19.5551	19.7858	19.2683	19.1202	21.5952	20.0103	19.7799	19.9623	21.1212	20.2537	20.4008	19.0011	binding;catalytic activity;cation binding;hydrolase activity;hydrolase activity, acting on acid anhydrides;hydrolase activity, acting on acid anhydrides, in phosphorus-containing anhydrides;ion binding;magnesium ion binding;metal ion binding;nucleoside-triphosphatase activity;pyrophosphatase activity;thiamin-triphosphatase activity	cellular aromatic compound metabolic process;cellular metabolic process;cellular process;cofactor metabolic process;heterocycle metabolic process;metabolic process;nitrogen compound metabolic process;phosphorus metabolic process;small molecule metabolic process;sulfur compound metabolic process;vitamin metabolic process	cell part;cytoplasm	Thiamine metabolism	Acetylation;Completeproteome;Cytoplasm;Hydrolase;Magnesium;Metal-binding;Referenceproteome	9	9	9	34.4	34.4	34.4	24.879	0	13.423	4197300000	48	0.101172	0.920088	-0.0393519	-0.0345636	2.5504	0.132566	-0.541086	-0.496456	-4.34294e-08
184	32.7359	32.704	32.8739	32.7852	32.6141	32.6456	32.7513	32.9097	33.0033	32.9408	32.863	32.9654	27.2434	27.0343	26.2922	27.2127	27.2794	26.4793	26.7859	26.5374	27.5828	27.6068	27.1108	26.3718	binding;nucleic acid binding;nucleotide binding;RNA binding	biological regulation;cellular metabolic process;cellular nitrogen compound metabolic process;cellular process;macromolecule metabolic process;metabolic process;mRNA metabolic process;mRNA processing;nitrogen compound metabolic process;nucleobase-containing compound metabolic process;primary metabolic process;RNA metabolic process;RNA processing;RNA splicing	cell part;intracellular membrane-bounded organelle;intracellular organelle;macromolecular complex;membrane;nucleoplasm;nucleus;organelle;ribonucleoprotein complex;spliceosomal complex		Acetylation;Alternativesplicing;Completeproteome;Directproteinsequencing;Methylation;mRNAprocessing;mRNAsplicing;Nucleus;Phosphoprotein;Proteomicsidentification;Referenceproteome;Repeat;Ribonucleoprotein;RNA-binding;Spliceosome;Viralnucleoprotein;Virion	21	21	12	60.1	60.1	36.1	49.199	0	323.31	107210000000	445	0.232115	0.897777	-0.0445442	-0.0413889	1.88417	0.387241	0.168376	0.160752	0.247366
185	26.8801	26.7915	27.1595	26.7834	26.2179	26.3474	27.0862	26.9959	27.014	27.3104	27.7469	26.8226	19.9495	20.8116	19.7278	21.6445	19.2617	19.0062	19.6732	19.3292	20.6951	22.0446	19.5953	19.5262					Completeproteome;Proteomicsidentification;Referenceproteome	6	6	6	13.4	13.4	13.4	62.114	0	24.879	1680400000	26	0.433643	0.662768	-0.241774	-0.195268	0.662948	0.270098	0.319854	0.262244	-4.34294e-08
186	24.38	25.006	24.0242	24.4891	24.5763	24.7043	21.9911	24.4545	24.9666	24.216	23.6981	24.5547	20.8523	19.1928	19.5371	20.0704	19.7077	19.6592	20.2988	19.6304	19.2038	20.5981	20.9892	19.9359	binding;chromatin binding	cell differentiation;cellular component assembly;cellular component organization;cellular macromolecular complex assembly;cellular metabolic process;cellular nitrogen compound metabolic process;cellular process;chromatin organization;chromosome organization;developmental process;DNA metabolic process;DNA repair;macromolecular complex assembly;macromolecule metabolic process;metabolic process;nitr…	cell part;macromolecular complex;protein complex		Completeproteome;Proteomicsidentification;Referenceproteome	1	1	1	5.8	5.8	5.8	21.103	0.0066116	1.5257	189090000	6	-4.34294e-08	1	0	0	0.129028	0.581191	-0.115987	-0.0867812	-4.34294e-08
187	25.8449	25.1584	25.4571	25.5747	24.5563	25.4167	24.8017	24.455	25.1114	25.657	25.2558	26.7771	20.954	20.0031	20.6067	20.2361	18.3345	19.5404	19.8944	18.9895	19.3901	20.2921	19.2861	20.1132	enzyme regulator activity;GTPase regulator activity;guanyl-nucleotide exchange factor activity;nucleoside-triphosphatase regulator activity	biological regulation;cellular process;response to stimulus;signal transduction				5	5	5	15.7	15.7	15.7	39.273	0	10.916	605310000	19	1.39313	0.451915	-0.701343	-0.557324	0.180206	0.443658	0.191514	0.136507	-4.34294e-08
188	28.0743	28.1719	28.0765	27.9966	28.2845	28.281	28.1817	27.9948	28.0378	27.7027	27.9121	28.5859	20.5699	19.5156	19.6371	20.9341	19.3667	19.3983	18.4578	20.9761	19.9881	20.0877	20.7459	19.7154		cellular component assembly;cellular component organization;cellular macromolecular complex assembly;cellular metabolic process;cellular nitrogen compound metabolic process;cellular process;macromolecular complex assembly;macromolecule metabolic process;metabolic process;mRNA metabolic process;mRNA processing;nitrogen compound metabolic process;nucleobase-containing compound metabolic process;pri…	cell part;cytoplasm;macromolecular complex;ribonucleoprotein complex;small nuclear ribonucleoprotein complex	Spliceosome	Completeproteome;Proteomicsidentification;Referenceproteome	14	14	14	26.8	26.8	26.8	72.195	0	48.698	3727400000	50	0.633674	0.762511	0.105699	0.0981615	0.035071	0.91163	-0.020195	-0.0169432	-4.34294e-08
189	27.2052	26.9967	26.939	27.1597	26.7722	26.5809	27.0856	26.8631	27.4351	27.2129	27.3766	27.4699	20.3359	18.8588	20.0498	18.7303	20.4155	20.3577	19.2192	18.7369	20.5289	18.8179	19.0587	19.018			cell part		Alternativesplicing;Completeproteome;Glycoprotein;Membrane;Phosphoprotein;Referenceproteome;Transmembrane;Transmembranehelix	9	9	4	20.5	20.5	11.9	60.275	0	17.968	1816100000	42	1.00924	0.657171	-0.249701	-0.222423	1.87906	0.255537	0.298465	0.274967	-4.34294e-08
190	22.73	22.8865	22.2708	22.9157	23.2164	23.1094	22.9933	23.1226	25.0531	24.7454	22.0295	23.764	20.3237	19.7745	17.6788	19.0485	20.6284	19.5558	18.9739	19.4886	20.8438	20.3532	19.5631	19.0724	catalytic activity;hydrolase activity;hydrolase activity, acting on ester bonds;phosphatase activity;phosphoprotein phosphatase activity;phosphoric ester hydrolase activity				Acetylation;Completeproteome;Hydrolase;Phosphoprotein;Proteinphosphatase;Proteomicsidentification;Referenceproteome	3	3	3	6.7	6.7	6.7	52.782	0.0019075	2.2976	63030000	10	1.18262	0.559006	0.409677	0.354433	0.753856	0.0618046	1.19725	0.705555	-4.34294e-08
191	26.556	26.5731	26.8259	26.5535	26.4915	26.7915	26.6971	26.5201	26.1347	26.4	26.8714	26.8826	19.914	19.4727	20.5032	20.5257	20.6606	20.7535	18.4431	19.5218	20.0859	19.3963	20.371	20.4512	binding;DNA binding;nucleic acid binding;nucleic acid binding transcription factor activity;sequence-specific DNA binding;sequence-specific DNA binding transcription factor activity	biological regulation	cell part;intracellular membrane-bounded organelle;intracellular organelle;nucleus;organelle		Completeproteome;Proteomicsidentification;Referenceproteome	7	7	5	18.9	18.9	13.9	56.529	0	40.907	1279500000	12	0.00714139	0.995364	-0.0020833	-0.0018978	0.100394	0.761912	-0.0549645	-0.0459667	-4.34294e-08
192	22.9303	24.918	24.0679	24.9849	24.9585	25.3515	25.1384	25.1233	23.0112	24.8648	24.5652	24.693	20.2335	17.7974	19.5895	19.8192	18.0382	19.0624	20.4539	18.2838	19.2665	18.8401	18.7926	19.7306	molecular transducer activity;netrin receptor activity;receptor activity;signal transducer activity;signaling receptor activity;transmembrane signaling receptor activity	anatomical structure development;biological regulation;cell death;cellular process;death;developmental process;locomotion;multicellular organismal development;multicellular organismal process;response to chemical stimulus;response to external stimulus;response to stimulus;signal transduction	cell part;membrane;plasma membrane	Axon guidance	Apoptosis;Completeproteome;Developmentalprotein;Disulfidebond;Glycoprotein;Immunoglobulindomain;Membrane;Phosphoprotein;Receptor;Referenceproteome;Repeat;Signal;Transmembrane;Transmembranehelix	3	3	3	4.2	4.2	4.2	99.148	0.00066357	2.8943	289890000	5	0.822161	0.418994	0.917651	0.617457	0.0311529	0.807237	0.0582733	0.0354664	-4.34294e-08
193	27.7327	28.0442	27.6425	27.8224	27.866	27.8471	27.7603	27.6644	27.5084	27.718	27.2837	27.4525	20.8102	19.9041	19.7537	19.4921	19.5772	20.1963	19.8803	18.4758	21.5627	19.5853	19.3007	18.9611		biological regulation	cell part;cytoplasm		Completeproteome;Proteomicsidentification;Referenceproteome	11	11	11	19.3	19.3	19.3	94.938	0	99.64	2691500000	53	0.0959736	0.948841	-0.0259981	-0.0236838	1.37465	0.249784	-0.319822	-0.284468	-4.34294e-08
194	26.4	24.9933	26.533	25.6856	25.7518	25.0299	25.389	25.6232	25.5137	25.7725	26.0614	25.5121	19.9956	19.7569	19.3919	19.7067	20.0081	20.5234	19.055	19.0515	20.0556	20.3633	20.4257	19.6002	binding;cation binding;chromatin binding;DNA binding;ion binding;metal ion binding;nucleic acid binding;nucleic acid binding transcription factor activity;sequence-specific DNA binding;sequence-specific DNA binding transcription factor activity;transition metal ion binding;zinc ion binding	biological regulation;regulation of cell cycle;regulation of mitotic cell cycle	cell part;chromatin remodeling complex;cohesin complex;cytoplasm;macromolecular complex;protein complex;transcriptional repressor complex		Completeproteome;Nucleus;Proteomicsidentification;Referenceproteome	9	4	4	16.8	8.1	8.1	65.707	0	6.7455	704020000	12	0.514429	0.57777	-0.454507	-0.327117	0.189041	0.443793	-0.188073	-0.136384	-4.34294e-08
195	26.8519	22.7695	25.9596	27.1908	25.4903	23.661	23.0517	25.6995	26.8583	28.7256	26.2505	26.6816	18.8541	19.8477	19.7035	19.914	20.1943	19.2411	18.4505	18.6063	19.3182	19.8135	20.9209	19.297	adenyl nucleotide binding;adenyl ribonucleotide binding;ATP binding;binding;catalytic activity;cation binding;ion binding;kinase activity;magnesium ion binding;metal ion binding;nucleotide binding;phosphotransferase activity, alcohol group as acceptor;protein kinase activity;protein serine/threonine kinase activity;purine nucleotide binding;purine ribonucleoside triphosphate binding;purine ribonu…	biological regulation;cellular metabolic process;cellular process;macromolecule metabolic process;macromolecule modification;metabolic process;phosphorus metabolic process;primary metabolic process;protein metabolic process;protein modification process;protein phosphorylation;response to chemical stimulus;response to endogenous stimulus;response to stimulus;signal transduction	cell part;cytoplasm;intracellular membrane-bounded organelle;intracellular organelle;nucleus;organelle		ATP-binding;Completeproteome;Nucleotide-binding;Referenceproteome	4	4	4	5.3	5.3	5.3	99.52	0	5.1645	1278300000	5	0.44698	0.449374	-1.21732	-0.552089	0.568198	0.0658521	1.43608	0.668754	-4.34294e-08
196	30.3354	30.4743	30.3456	30.3352	30.4496	30.5588	30.4773	30.2969	29.5667	29.6148	29.683	29.4861	19.4919	20.6935	19.8242	18.9716	19.1283	20.0788	19.2956	20.5169	19.8555	19.2366	21.1044	19.7881	adenyl nucleotide binding;adenyl ribonucleotide binding;ATP binding;binding;catalytic activity;kinase activity;molecular transducer activity;nucleotide binding;phosphotransferase activity, alcohol group as acceptor;protein kinase activity;protein tyrosine kinase activity;purine nucleotide binding;purine ribonucleoside triphosphate binding;purine ribonucleotide binding;receptor activity;receptor s…	anatomical structure development;behavior;biological regulation;cell activation;cell death;cell development;cell differentiation;cell division;cell motility;cell proliferation;cellular component assembly;cellular component movement;cellular component organization;cellular lipid metabolic process;cellular metabolic process;cellular process;cytokine production;cytoskeleton organization;death;detect…	cell part;cytoplasm;cytoplasmic membrane-bounded vesicle;extracellular space;intracellular membrane-bounded organelle;intracellular organelle;lysosome;organelle;vacuole;vesicle	Acute myeloid leukemia;Cytokine-cytokine receptor interaction;Endocytosis;Hematopoietic cell lineage;Melanogenesis;Pathways in cancer	ATP-binding;Completeproteome;Disulfidebond;Immunoglobulindomain;Kinase;Membrane;Nucleotide-binding;Phosphoprotein;Proteomicsidentification;Receptor;Referenceproteome;Repeat;Transferase;Transmembrane;Transmembranehelix;Tyrosine-proteinkinase	23	23	21	24.7	24.7	23	108.95	0	52.955	15139000000	162	0.511042	0.825884	0.0730224	0.0686028	5.06433	0.0458269	-0.785006	-0.745099	-4.34294e-08
197	31.1125	31.0572	30.9783	31.0605	31.2197	31.3028	31.2955	31.212	31.6804	31.6509	31.7036	31.7741	21.7354	21.624	23.6944	19.9571	22.4273	22.1858	18.8866	22.3432	22.6204	23.0251	21.0219	19.6572	adenyl nucleotide binding;adenyl ribonucleotide binding;ATP binding;binding;biotin binding;biotin carboxylase activity;carboxylic acid binding;catalytic activity;cation binding;DNA binding;ion binding;ligase activity;ligase activity, forming carbon-carbon bonds;ligase activity, forming carbon-nitrogen bonds;metal ion binding;monocarboxylic acid binding;nucleic acid binding;nucleotide binding;puri…	alcohol metabolic process;biological regulation;biosynthetic process;carbohydrate metabolic process;cellular ketone metabolic process;cellular metabolic process;cellular process;lipid metabolic process;metabolic process;organic acid metabolic process;primary metabolic process;small molecule metabolic process	cell part;intracellular membrane-bounded organelle;intracellular organelle;membrane;mitochondrion;organelle	Citrate cycle (TCA cycle);Pyruvate metabolism	Acetylation;ATP-binding;Biotin;Completeproteome;Directproteinsequencing;Gluconeogenesis;Ligase;Lipidbiosynthesis;Lipidmetabolism;Manganese;Metal-binding;Mitochondrion;Multifunctionalenzyme;Nucleotide-binding;Pyruvate;Referenceproteome;Transitpeptide	41	41	41	43.5	43.5	43.5	140	0	323.31	35619000000	299	2.83008	0.660318	0.205357	0.198081	5.57212	0.0780295	0.650106	0.626216	0.0925
198	24.343	23.2942	24.2249	23.4494	22.5086	23.5457	23.9057	24.5395	24.442	24.7383	24.8689	23.6176	19.5714	19.4482	19.3597	21.3146	18.447	19.2216	19.9624	19.2756	19.1905	19.4694	19.1373	18.6883	binding;DNA binding;nucleic acid binding;protein binding transcription factor activity;regulatory region DNA binding;regulatory region nucleic acid binding;transcription coactivator activity;transcription cofactor activity;transcription corepressor activity;transcription factor binding transcription factor activity;transcription regulatory region DNA binding	biological regulation;regulation of cell cycle;regulation of mitotic cell cycle;regulation of organelle organization;regulation of protein modification process	cell part;intracellular membrane-bounded organelle;intracellular organelle;nucleus;organelle		Completeproteome;Proteomicsidentification;Referenceproteome	2	2	2	5.5	5.5	5.5	73.944	0	7.3121	101120000	4	-4.34294e-08	1	0	0	0.746711	0.168224	0.588816	0.424499	-4.34294e-08
199	25.774	26.1752	26.3806	26.0554	26.022	25.7143	25.9152	26.0323	25.799	26.1146	25.8361	26.186	19.5364	19.5033	19.8655	20.4684	20.0679	19.785	19.957	21.2518	20.742	20.1817	19.6385	19.4566			cell part;membrane		Chaperone;Completeproteome;Referenceproteome	6	6	6	17.2	17.2	17.2	42.142	0	8.9665	893960000	20	0.542055	0.6893	-0.175374	-0.152951	0.292603	0.545619	-0.112434	-0.0969401	-4.34294e-08
200	31.0991	31.0405	31.1356	31.0072	31.1794	31.2859	31.2212	31.3155	31.2061	31.318	31.2513	31.23	19.1227	20.6209	21.8825	20.6773	18.2136	19.7533	18.3327	21.268	20.3287	18.8799	21.6943	19.6141	adenyl nucleotide binding;adenyl ribonucleotide binding;ATP binding;binding;carbon-nitrogen ligase activity, with glutamine as amido-N-donor;catalytic activity;ligase activity;ligase activity, forming carbon-nitrogen bonds;nucleotide binding;phosphoribosylformylglycinamidine synthase activity;purine nucleotide binding;purine ribonucleoside triphosphate binding;purine ribonucleotide binding;ribonu…	amine metabolic process;biosynthetic process;cellular amino acid metabolic process;cellular ketone metabolic process;cellular metabolic process;cellular nitrogen compound metabolic process;cellular process;heterocycle metabolic process;metabolic process;nitrogen compound metabolic process;nucleobase-containing compound metabolic process;nucleobase-containing small molecule metabolic process;nucle…	cell part;cytoplasm;extracellular organelle;organelle;vesicle		Completeproteome;Proteomicsidentification;Referenceproteome	34	34	34	35.4	35.4	35.4	144.39	0	323.31	31760000000	307	2.27091	0.675921	0.179871	0.172589	2.4915	0.36377	0.18073	0.174189	-4.34294e-08
201	23.0194	23.8276	23.8208	29.0697	23.6854	23.8452	28.3107	23.217	23.6999	22.7779	23.4856	23.9435	19.7937	19.4103	20.852	20.0694	19.485	19.6727	19.6388	17.9805	18.5423	20.1404	19.1631	20.4384						1	1	1	1.2	1.2	1.2	69.262	0.0051758	1.6987	897010000	2	-4.34294e-08	1	0	0	-4.34294e-08	1	0	0	-4.34294e-08
202	27.8481	27.852	27.8785	27.8869	28.0042	28.2973	27.944	28.2474	27.4375	27.6713	27.3116	27.1732	19.2157	19.8917	19.7789	20.9992	18.5418	20.435	20.2181	18.822	19.4574	18.74	20.6865	20.123	acid-amino acid ligase activity;binding;catalytic activity;cation binding;chromatin binding;ion binding;ligase activity;ligase activity, forming carbon-nitrogen bonds;metal ion binding;small conjugating protein ligase activity;transition metal ion binding;ubiquitin-protein ligase activity;zinc ion binding	anatomical structure development;anatomical structure morphogenesis;biological regulation;biosynthetic process;cell cycle;cellular metabolic process;cellular nitrogen compound metabolic process;cellular process;developmental process;macromolecule metabolic process;metabolic process;mitotic cell cycle;nitrogen compound metabolic process;nucleobase-containing compound metabolic process;primary meta…	cell part;histone methyltransferase complex;macromolecular complex;PcG protein complex;protein complex;ubiquitin ligase complex		Acetylation;Chromosome;Completeproteome;Isopeptidebond;Ligase;Metal-binding;Nucleus;Referenceproteome;Repressor;Transcription;Transcriptionregulation;Ublconjugation;Ublconjugationpathway;Zinc;Zinc-finger	9	9	7	32.1	32.1	27.7	37.623	0	133.78	2981300000	54	1.22215	0.655344	0.256838	0.236043	1.67883	0.178463	-0.467989	-0.423059	-4.34294e-08
203	27.839	27.9964	27.9509	28.1283	28.1908	28.1559	28.0199	27.7302	28.0591	27.9722	27.9234	28.0338	20.6348	19.7922	18.6808	20.6627	19.4547	20.0029	19.4442	18.186	19.5741	19.2668	18.8689	20.2459					Completeproteome;Referenceproteome	11	11	11	19	19	19	77.797	0	43.351	3371700000	63	0.141491	0.899516	0.0455346	0.0406342	0.0992982	0.907413	0.0184817	0.0173176	-4.34294e-08
204	31.3102	31.3933	31.3062	31.6474	31.3476	31.7613	31.2982	31.0957	30.8333	31.1419	30.8668	31.2057	21.2864	19.948	20.7517	20.0426	19.5747	20.6123	19.1613	19.4733	19.7049	20.4446	19.6588	19.0704	1-phosphatidylinositol binding;binding;binding, bridging;clathrin adaptor activity;clathrin binding;identical protein binding;lipid binding;phosphatidylinositol binding;phospholipid binding;protein binding;protein binding, bridging;protein domain specific binding;SH3 domain binding	anatomical structure morphogenesis;biological regulation;cell proliferation;cellular component assembly;cellular component morphogenesis;cellular component organization;cellular macromolecular complex assembly;cellular membrane organization;cellular process;developmental maturation;developmental process;endocytosis;establishment of localization;homeostatic process;macromolecular complex assembly;…	cell body;cell part;cytoplasmic membrane-bounded vesicle;endosome;Golgi apparatus;intracellular membrane-bounded organelle;intracellular organelle;membrane;neuronal cell body;nucleus;organelle;plasma membrane;synapse;vesicle		3D-structure;Acetylation;Alternativesplicing;Coatedpit;Completeproteome;Cytoplasmicvesicle;Endocytosis;Golgiapparatus;Membrane;Nucleus;Phosphoprotein;Referenceproteome	20	17	2	38.3	35.2	7.3	70.074	0	323.31	32892000000	179	0.0859145	0.92142	-0.0385947	-0.0332416	1.73776	0.207838	-0.402331	-0.357925	-4.34294e-08
205	27.2838	27.4187	27.3039	27.4807	27.0751	27.5178	27.2786	27.5316	27.2422	27.0668	27.4478	26.7182	17.6325	20.2551	20.2479	20.2092	19.8702	19.8869	18.8286	19.8156	19.2548	19.9689	18.1472	20.6077	binding;catalytic activity;GTP binding;GTPase activity;guanyl nucleotide binding;guanyl ribonucleotide binding;hydrolase activity;hydrolase activity, acting on acid anhydrides;hydrolase activity, acting on acid anhydrides, in phosphorus-containing anhydrides;nucleoside-triphosphatase activity;nucleotide binding;purine nucleotide binding;purine ribonucleoside triphosphate binding;purine ribonucleo…	biological regulation;cellular component organization;cellular process;establishment of localization;Golgi organization;metabolic process;organelle organization;protein transport;response to stimulus;signal transduction;transport	cell part		Completeproteome;GTP-binding;Nucleotide-binding;Proteomicsidentification;Referenceproteome	5	4	4	26.1	22.2	22.2	23.058	0	26.498	2116000000	28	0.0616209	0.960037	-0.0209932	-0.0187708	0.696413	0.311788	-0.253036	-0.217848	-4.34294e-08
206	29.5694	29.673	29.7279	29.6222	29.5262	29.6295	29.629	29.6707	29.7818	29.8985	29.8867	29.7514	21.2191	19.7338	19.7114	19.4931	18.9067	20.5678	18.4121	18.8092	19.2109	18.9376	20.3052	24.2978	acid-amino acid ligase activity;catalytic activity;ligase activity;ligase activity, forming carbon-nitrogen bonds;small conjugating protein ligase activity;ubiquitin-protein ligase activity				Completeproteome;Ligase;Proteomicsidentification;Referenceproteome;Repeat;Ublconjugationpathway;WDrepeat	46	46	46	11.5	11.5	11.5	531.54	0	158.05	11223000000	164	0.315683	0.921228	-0.0342641	-0.0327619	1.94657	0.36625	0.181472	0.172796	-4.34294e-08
207	29.8217	29.8079	29.999	29.4822	30.0861	29.9283	29.8749	29.8241	30.1152	30.0053	30.2538	30.2517	19.8137	19.0173	18.9698	20.4259	19.3107	20.4108	19.7346	19.4473	20.8627	19.7117	19.4339	19.6958	binding;GTP binding;guanyl nucleotide binding;guanyl ribonucleotide binding;nucleotide binding;purine nucleotide binding;purine ribonucleoside triphosphate binding;purine ribonucleotide binding;ribonucleotide binding	biological regulation;cellular component assembly;cellular component organization;cellular localization;cellular membrane organization;cellular process;cytoskeleton organization;establishment of localization;localization;membrane organization;organelle organization;plasma membrane organization;regulation of protein modification process;response to chemical stimulus;response to drug;response to st…	cell part;cytosol;extracellular organelle;membrane;organelle;plasma membrane;vesicle		Completeproteome;GTP-binding;Nucleotide-binding;Referenceproteome	9	5	4	53	36.6	28.4	20.642	0	76.947	13633000000	80	0.559378	0.707553	0.150663	0.134316	1.52235	0.221508	0.3788	0.337243	-4.34294e-08
208	29.701	29.0811	29.5138	29.1079	28.673	28.3412	29.6323	29.0521	29.0261	28.938	30.0288	30.1416	19.2287	19.841	19.763	20.2085	19.5676	18.3993	20.4096	18.1476	21.434	19.9152	19.7894	19.6549	binding;cation binding;heme binding;ion binding;iron ion binding;metal ion binding;oxygen binding;oxygen transporter activity;substrate-specific transporter activity;tetrapyrrole binding;transition metal ion binding;transporter activity		cell part;macromolecular complex;protein complex		Completeproteome;Heme;Iron;Metal-binding;Oxygentransport;Referenceproteome;Transport	9	4	0	78.9	40.1	0	15.988	0	270.04	8473500000	58	0.620666	0.579105	-0.426336	-0.323852	0.199461	0.445074	0.18265	0.134845	-4.34294e-08
209	28.0823	28.0862	28.0783	27.9821	27.7005	27.6449	27.985	27.8585	27.8462	28.3536	28.4028	28.5831	22.3195	18.8939	19.5389	21.2852	20.3907	19.7687	19.2018	18.7403	19.1811	19.3507	19.0249	19.8035					Completeproteome;Proteomicsidentification;Referenceproteome	3	3	3	23	23	23	19.434	0	11.365	3522900000	12	1.42346	0.655764	-0.259993	-0.24047	0.643116	0.328356	0.2392	0.206215	-4.34294e-08
210	24.8429	24.8181	24.6778	24.6058	25.0144	24.9061	24.891	24.9386	24.4217	24.362	23.3534	25.2468	19.8063	20.2496	19.5461	19.7843	20.6563	19.4012	20.5732	18.8029	20.2604	19.3659	19.0644	19.604			cell part;endoplasmic reticulum;intracellular membrane-bounded organelle;intracellular organelle;organelle		Completeproteome;Proteomicsidentification;Referenceproteome	1	1	1	18.2	18.2	18.2	18.845	0	13.995	247450000	8	1.53199	0.665264	0.201402	0.189472	0.409023	0.259777	-0.390157	-0.280342	-4.34294e-08
211	28.1095	27.8627	27.8816	27.9441	28.1411	27.8935	28.2539	27.8751	27.4076	27.7878	27.6218	27.9185	20.8222	20.317	19.4358	19.6559	19.9885	19.5804	20.2369	19.7409	19.178	19.6315	18.4496	18.1773	binding;nucleotide binding	anatomical structure morphogenesis;developmental process	cell part;intracellular membrane-bounded organelle;intracellular organelle;mitochondrion;organelle		Completeproteome;Proteomicsidentification;Referenceproteome	11	11	11	39.6	39.6	39.6	43.549	0	57.565	3433100000	94	0.356318	0.795124	0.0914087	0.0824303	1.03891	0.289688	-0.265553	-0.236308	-4.34294e-08
212	25.7507	25.9013	25.7063	25.3235	25.7022	25.856	25.8396	26.1649	26.0997	26.0644	26.1335	26.1269	20.2924	19.5212	20.0991	19.6904	19.5302	19.7743	20.4114	18.7194	20.6189	19.5341	21.3237	19.3131	enzyme activator activity;enzyme regulator activity;GTPase activator activity;GTPase regulator activity;guanyl-nucleotide exchange factor activity;nucleoside-triphosphatase regulator activity;Ras guanyl-nucleotide exchange factor activity;Rho guanyl-nucleotide exchange factor activity;small GTPase regulator activity	biological regulation	cell part;cytoplasm;membrane;plasma membrane		Coiledcoil;Completeproteome;Cytoplasm;GTPaseactivation;Guanine-nucleotidereleasingfactor;Membrane;Phosphoprotein;Proteomicsidentification;Referenceproteome	5	5	5	5.8	5.8	5.8	102.6	0	6.924	796770000	9	0.672262	0.66286	0.220266	0.190372	1.43052	0.197559	0.435687	0.387643	-4.34294e-08
213	30.1414	30.0186	30.0697	30.076	30.1453	30.0114	29.9661	29.8193	29.4504	30.1777	29.8067	29.9559	20.4794	21.8838	19.163	20.1133	18.6975	20.4022	19.419	18.9673	20.855	20.1011	19.7812	26.6053	acid-amino acid ligase activity;binding;catalytic activity;enzyme binding;ligase activity;ligase activity, forming carbon-nitrogen bonds;protein binding;small conjugating protein ligase activity;ubiquitin protein ligase binding	biological regulation;catabolic process;cellular metabolic process;cellular nitrogen compound metabolic process;cellular process;DNA metabolic process;DNA repair;macromolecule metabolic process;macromolecule modification;metabolic process;nitrogen compound metabolic process;nucleobase-containing compound metabolic process;primary metabolic process;protein metabolic process;protein modification by…	cell part;cytoplasm;extracellular organelle;intracellular membrane-bounded organelle;intracellular organelle;macromolecular complex;nucleus;organelle;protein complex;ubiquitin conjugating enzyme complex;vesicle		Acetylation;Completeproteome;Directproteinsequencing;Referenceproteome;Ublconjugationpathway	9	5	5	64.8	30.3	30.3	16.457	0	121.13	13749000000	55	0.557591	0.792331	-0.0908923	-0.0848061	0.635304	0.338781	-0.228769	-0.198093	-4.34294e-08
214	25.95	25.7286	25.6997	25.6758	25.6944	25.2164	25.6789	25.625	26.1657	25.844	25.8175	26.3876	20.0909	21.2672	18.9074	20.0867	20.6917	18.2115	20.1898	19.2625	20.7345	19.7847	20.3686	18.8838	adenyl nucleotide binding;adenyl ribonucleotide binding;ATP binding;binding;chromatin binding;DNA binding;nucleic acid binding;nucleotide binding;purine nucleotide binding;purine ribonucleoside triphosphate binding;purine ribonucleotide binding;ribonucleotide binding	cellular component organization;cellular metabolic process;cellular process;chromatin modification;chromatin organization;chromosome organization;histone modification;macromolecule metabolic process;macromolecule modification;metabolic process;organelle organization;peptidyl-amino acid modification;primary metabolic process;protein acylation;protein metabolic process;protein modification process	cell part;chromatin remodeling complex;intracellular membrane-bounded organelle;intracellular organelle;macromolecular complex;nucleus;organelle;protein complex		Completeproteome;Proteomicsidentification;Referenceproteome	17	17	17	6.9	6.9	6.9	333.23	0	33.313	772730000	29	0.767998	0.667923	-0.209829	-0.185726	0.913123	0.277584	0.290214	0.252264	-4.34294e-08
215	30.3623	30.2078	30.1878	30.1548	30.3269	30.1199	30.2541	30.0585	29.6512	29.6218	29.7429	30.0512	19.6259	20.302	18.5275	18.532	18.8111	20.1081	19.5371	19.5249	19.9559	24.7246	19.8283	20.0477	adenyl nucleotide binding;adenyl ribonucleotide binding;adrenergic receptor binding;AMP binding;beta-1 adrenergic receptor binding;binding;cAMP binding;cyclic nucleotide binding;enzyme activator activity;enzyme binding;enzyme regulator activity;G-protein-coupled receptor binding;GTPase activator activity;GTPase regulator activity;guanyl-nucleotide exchange factor activity;kinase binding;lipid bin…	anatomical structure development;biological regulation;cell development;cell motility;cellular component assembly;cellular component movement;cellular component organization;cellular localization;cellular membrane organization;cellular process;developmental process;localization;locomotion;membrane organization;plasma membrane organization;regulation of protein modification process;response to che…	cell body;cell part;cell projection;cytoplasm;cytoplasmic membrane-bounded vesicle;cytosol;endosome;intracellular membrane-bounded organelle;intracellular organelle;macromolecular complex;membrane;neuron projection;neuronal cell body;organelle;plasma membrane;protein complex;synapse;vesicle	MAPK signaling pathway	Celljunction;Cellmembrane;Completeproteome;Cytoplasm;Developmentalprotein;Differentiation;Endosome;GTPaseactivation;Guanine-nucleotidereleasingfactor;Membrane;Neurogenesis;Phosphoprotein;Referenceproteome;Ublconjugation	44	44	4	35.8	35.8	3.6	185.56	0	295.15	14416000000	193	0.196578	0.912833	-0.0383444	-0.0356153	1.94001	0.176246	-0.461426	-0.416266	-4.34294e-08
6464	29.3336	29.1789	29.2452	29.243	29.3536	29.4295	29.4575	29.2455	28.6949	28.5771	28.5513	28.6405	19.8553	20.2347	21.4417	19.4835	18.9327	19.0043	19.9385	19.3653	26.1344	25.9457	26.051	26.1022		biological regulation;cell death;cell motility;cellular component movement;cellular component organization;cellular membrane organization;cellular process;cytoskeleton organization;death;endocytosis;establishment of localization;locomotion;membrane invagination;membrane organization;organelle organization;transport;vesicle-mediated transport	cell part;cell projection;cytoskeleton;intracellular non-membrane-bounded organelle;intracellular organelle;membrane;neuron projection;organelle;synapse	Endocytosis	Alternativesplicing;Apoptosis;Celljunction;Coiledcoil;Completeproteome;Cytoplasm;Cytoplasmicvesicle;Cytoskeleton;Endocytosis;Membrane;Phosphoprotein;Proteomicsidentification;Referenceproteome;Repeat;SH3-binding;SH3domain;Synapse;Synaptosome;Ublconjugation	24	24	24	38.4	38.4	38.4	78.085	0	175.44	7621700000	130	1.07448	0.734094	0.12135	0.114798	5.08053	0.0844809	-0.634216	-0.606727	-4.34294e-08
217	29.4332	29.4043	29.5347	29.4677	29.3472	29.3696	29.395	29.2317	29.4202	29.5679	29.4916	29.586	20.1924	19.8889	19.8901	20.5813	19.96	20.0327	19.9508	18.9158	19.4898	19.5838	19.1777	18.5852	acetylgalactosaminyltransferase activity;binding;carbohydrate binding;catalytic activity;cation binding;ion binding;manganese ion binding;metal ion binding;polypeptide N-acetylgalactosaminyltransferase activity;transferase activity;transferase activity, transferring glycosyl groups;transferase activity, transferring hexosyl groups;transition metal ion binding;UDP-glycosyltransferase activity	biosynthetic process;carbohydrate metabolic process;cellular metabolic process;cellular process;macromolecule metabolic process;macromolecule modification;metabolic process;peptidyl-amino acid modification;primary metabolic process;protein glycosylation;protein metabolic process;protein modification process	cell part;extracellular organelle;membrane;organelle;vesicle	Mucin type O-Glycan biosynthesis	Completeproteome;Disulfidebond;Glycosyltransferase;Golgiapparatus;Lectin;Manganese;Membrane;Metal-binding;Proteomicsidentification;Referenceproteome;Transferase;Transmembrane;Transmembranehelix	18	18	18	37.1	37.1	37.1	61.854	0	48.405	9223600000	114	1.43244	0.727339	-0.124115	-0.11869	0.551025	0.717359	0.0564551	0.0539067	-4.34294e-08
218	25.8508	25.5691	25.9051	25.7035	25.9662	25.5892	25.8816	25.6743	26.7184	26.5792	25.6958	25.724	19.7428	21.6037	19.8955	24.4413	20.3069	19.6299	19.2836	17.6522	19.9052	21.3075	19.5756	19.4884						17	3	3	46.4	8.9	8.9	51.153	0	5.1045	887630000	5	0.0631878	0.959919	0.0206637	0.018516	0.656499	0.229033	0.422227	0.329115	-4.34294e-08
219	27.336	26.8703	27.1096	27.4759	26.62	27.1993	26.7242	27.3726	27.3453	27.3131	27.3871	26.9601	19.5104	20.0933	19.0113	20.9275	19.1379	19.3034	18.6973	18.9993	19.4669	19.5066	20.2472	19.338			cell part;intracellular membrane-bounded organelle;intracellular organelle;nucleus;organelle		Completeproteome;Cytoplasm;Methyltransferase;Mitochondrion;Nucleus;Proteomicsidentification;Referenceproteome;S-adenosyl-L-methionine;Transferase;tRNAprocessing	11	11	11	30.5	30.5	30.5	50.809	0	23.072	1914100000	28	0.429605	0.671849	-0.218942	-0.178695	0.120275	0.757298	0.0534549	0.0458775	-4.34294e-08
220	28.2527	28.1394	28.2465	28.2057	28.1814	28.257	28.1588	28.2889	28.4908	28.7327	28.5397	28.8468	20.3124	21.083	18.845	19.6976	19.519	19.5083	18.6301	18.9327	20.7913	20.4049	18.7737	19.877		establishment of localization;protein targeting;protein transport;transport	cell part;membrane		Completeproteome;Proteomicsidentification;Referenceproteome	11	11	11	27.6	27.6	27.6	51.925	0	76.752	4404400000	43	0.0948141	0.981455	0.0104795	0.0100733	2.0201	0.185094	0.441416	0.406015	-4.34294e-08
221	28.1456	28.5484	28.4628	28.4873	28.425	28.2814	28.5571	28.887	28.7132	28.8985	28.5924	28.8604	19.4752	19.9602	18.5988	22.5965	19.5575	20.301	19.514	17.9139	21.4488	18.7642	19.5833	20.266						8	8	8	58.6	58.6	58.6	24.792	0	37.475	5129500000	24	0.340686	0.741252	0.126582	0.109335	1.64349	0.228991	0.355067	0.318599	-4.34294e-08
222	23.4426	23.7096	23.0366	23.9746	24.7661	24.8936	24.4804	22.8632	23.8353	24.6813	23.9441	24.1457	19.3242	20.4939	19.4391	19.1279	18.9164	19.9691	19.9155	20.8628	19.8206	19.8504	20.2792	21.8594			cell part;cytoplasm		Completeproteome;Proteomicsidentification;Referenceproteome;Repeat	2	2	2	8.6	8.6	8.6	39.917	0	5.4552	106440000	1	-4.34294e-08	1	0	0	-4.34294e-08	1	0	0	-4.34294e-08
223	32.1286	32.0621	32.0972	32.0718	32.1241	32.1566	32.1529	32.1852	32.3963	32.4068	32.4529	32.5271	19.2831	20.1066	17.5137	19.8016	20.9338	21.2753	19.423	18.2298	20.1427	18.887	19.5102	18.8238	acid-amino acid ligase activity;binding;catalytic activity;cation binding;ion binding;ligase activity;ligase activity, forming carbon-nitrogen bonds;metal ion binding;small conjugating protein ligase activity;transition metal ion binding;ubiquitin-protein ligase activity;zinc ion binding	cellular metabolic process;cellular process;macromolecule metabolic process;macromolecule modification;metabolic process;primary metabolic process;protein metabolic process;protein modification by small protein conjugation or removal;protein modification process	cell part;centrosome;cytoplasm;cytoskeleton;intracellular membrane-bounded organelle;intracellular non-membrane-bounded organelle;intracellular organelle;membrane;microtubule organizing center;nucleoplasm;nucleus;organelle		Acetylation;Calmodulin-binding;Completeproteome;Cytoplasm;Cytoskeleton;Ligase;Membrane;Metal-binding;Nucleus;Phosphoprotein;Proteomicsidentification;Referenceproteome;Transmembrane;Transmembranehelix;Ublconjugationpathway;Zinc;Zinc-finger	124	124	124	29.4	29.4	29.4	573.79	0	323.31	65524000000	756	1.78462	0.838533	0.0647583	0.0635245	3.59248	0.217503	0.355806	0.344351	-4.34294e-08
224	23.1761	23.9636	23.9701	24.1215	23.8725	23.5953	23.664	23.1774	22.5295	23.9558	23.4947	25.1211	19.2823	20.1133	19.449	20.4266	18.5002	19.868	17.9335	19.5433	20.1885	19.1946	19.2541	19.596	binding;chromatin binding;DNA binding;glucocorticoid receptor binding;hormone receptor binding;ligand-dependent nuclear receptor binding;nuclear hormone receptor binding;nucleic acid binding;protein binding;protein binding transcription factor activity;protein complex binding;receptor binding;regulatory region DNA binding;regulatory region nucleic acid binding;retinoic acid receptor binding;retin…	anatomical structure development;anatomical structure morphogenesis;biological regulation;cell differentiation;cell proliferation;cellular process;developmental process;embryo development;establishment of localization;homeostatic process;multicellular organismal process;regulation of body fluid levels;response to chemical stimulus;response to endogenous stimulus;response to stimulus;secretion;tra…	cell part;chromatin remodeling complex;intracellular membrane-bounded organelle;intracellular organelle;macromolecular complex;nucleus;organelle;protein complex	Notch signaling pathway	Completeproteome;Nucleus;Proteomicsidentification;Receptor;Referenceproteome	3	3	3	1.6	1.6	1.6	269.12	0.0012964	2.5513	152850000	4	0.385624	0.667368	-0.230538	-0.183157	0.0186832	0.890148	-0.0325661	-0.0206247	-4.34294e-08
225	25.8721	25.9178	25.7593	25.4666	25.4541	26.2888	25.6386	25.2136	25.5733	25.7173	25.1607	25.2955	20.6166	20.9959	20.1751	20.2675	20.485	20.603	19.9662	20.5465	20.6393	19.4686	20.7238	19.0889	enzyme inhibitor activity;enzyme regulator activity;kinase inhibitor activity;kinase regulator activity;protein kinase inhibitor activity;protein kinase regulator activity	biological regulation;cell activation;cellular component assembly;cellular component organization;cellular metabolic process;cellular process;cytoskeleton organization;immune system process;macromolecule metabolic process;macromolecule modification;metabolic process;multi-organism process;organelle organization;phosphorus metabolic process;primary metabolic process;protein dephosphorylation;prote…	cell part;endoplasmic reticulum;intracellular membrane-bounded organelle;intracellular non-membrane-bounded organelle;intracellular organelle;macromolecular complex;membrane;organelle;plasma membrane;protein complex;protein serine/threonine phosphatase complex;ribonucleoprotein complex;ribosome		Completeproteome;Proteomicsidentification;Referenceproteome;SH3domain	6	6	6	19	19	19	42.343	0	7.0468	621160000	9	0.156818	0.793305	-0.105189	-0.0840341	0.995203	0.257785	-0.317262	-0.27291	-4.34294e-08
226	27.1424	28.0443	26.9174	26.5958	27.4654	26.547	26.968	26.739	26.4042	27.4451	26.962	27.9173	19.5593	19.5053	18.8823	19.837	20.1384	19.5512	18.9829	20.1378	18.7421	18.3398	20.5113	17.7297						3	3	3	18.7	18.7	18.7	28.737	0.0031363	2.0835	1981400000	2	0.271738	0.672262	-0.245133	-0.17912	0.00535785	0.974812	0.0071969	0.00496596	-4.34294e-08
227	28.8129	28.8267	28.6228	28.3826	28.8632	28.6172	28.7078	29.0128	28.891	28.7707	28.9841	28.7795	19.6962	19.9803	19.6195	20.7221	19.3214	17.9086	19.7394	19.0201	19.767	18.4825	19.0515	19.1888		developmental process;multicellular organismal development;multicellular organismal process	cell part;cytoplasmic membrane-bounded vesicle;extracellular organelle;Golgi apparatus;intracellular membrane-bounded organelle;intracellular organelle;organelle;vesicle		Completeproteome;Cytoplasmicvesicle;Developmentalprotein;Disulfidebond;Oncogene;Referenceproteome;Secreted;Signal	8	8	8	46.7	46.7	46.7	24.734	0	61.263	6161700000	64	0.461031	0.721259	0.13903	0.122428	0.793624	0.367144	0.195112	0.174901	-4.34294e-08
228	23.1756	24.1961	21.4076	23.7754	23.0412	23.7397	23.7752	25.4565	24.6806	24.1787	23.9426	23.8696	20.3179	19.8663	19.9269	19.926	19.6475	19.5144	19.0969	20.1182	18.725	19.5085	19.7678	19.6831		biological regulation;cell cycle;cell division;cellular process	cell body;cell part;cytoplasm;macromolecular complex;membrane;neuronal cell body;plasma membrane;protein complex;site of polarized growth	Endocytosis;Tight junction	Alternativesplicing;Cellcycle;Celldivision;Celljunction;Cellmembrane;Completeproteome;Cytoplasm;Membrane;Phosphoprotein;Referenceproteome;Tightjunction	3	3	2	9.2	9.2	7.2	37.398	0.0017586	2.4014	150000000	2	-4.34294e-08	1	0	0	0.714968	0.0852036	1.02919	0.627324	-4.34294e-08
229	33.1801	33.0983	33.1208	33.1636	33.1861	33.2138	33.0975	33.0528	32.9224	32.8809	32.8339	32.7754	19.7266	18.9515	20.1183	21.0804	18.736	20.0184	23.2102	18.9391	19.8639	21.291	19.8124	20.4529	catalytic activity;hydrolase activity;hydrolase activity, acting on acid anhydrides;hydrolase activity, acting on acid anhydrides, in phosphorus-containing anhydrides;motor activity;nucleoside-triphosphatase activity;pyrophosphatase activity	cell proliferation;cellular component organization;cellular process;cytoskeleton organization;establishment of localization;mitosis;nuclear division;organelle fission;organelle organization;transport	cell part;centrosome;cytoplasm;cytoskeleton;extracellular organelle;intracellular non-membrane-bounded organelle;intracellular organelle;kinetochore;macromolecular complex;membrane;microtubule organizing center;organelle;protein complex;site of polarized growth;vesicle	Huntington's disease;Vasopressin-regulated water reabsorption	Acetylation;Coiledcoil;Completeproteome;Cytoplasm;Cytoskeleton;Directproteinsequencing;Dynein;Membrane;Microtubule;Phosphoprotein;Referenceproteome	20	20	20	60.9	60.9	60.9	44.147	0	323.31	112830000000	317	0.0253955	0.994198	-0.00317001	-0.00304208	3.22025	0.255824	-0.287555	-0.277351	-4.34294e-08
230	27.9542	28.2645	27.682	28.0149	28.1406	27.9334	27.7662	27.9079	28.2831	28.0245	28.241	28.4518	20.5363	20.4674	21.0788	19.3016	20.0642	18.398	19.6205	18.9388	20.1166	19.2741	18.5517	19.2401	acid-amino acid ligase activity;binding;catalytic activity;cation binding;heme binding;ion binding;iron ion binding;ligase activity;ligase activity, forming carbon-nitrogen bonds;metal ion binding;small conjugating protein ligase activity;tetrapyrrole binding;transition metal ion binding;ubiquitin-protein ligase activity;zinc ion binding	cellular metabolic process;cellular nitrogen compound metabolic process;cellular process;DNA metabolic process;DNA repair;macromolecule metabolic process;macromolecule modification;metabolic process;multicellular organismal process;nitrogen compound metabolic process;nucleobase-containing compound metabolic process;primary metabolic process;protein metabolic process;protein modification by small …	cell part;cytoplasm;intracellular membrane-bounded organelle;intracellular organelle;membrane;nucleus;organelle	Ubiquitin mediated proteolysis	Completeproteome;Ligase;Proteomicsidentification;Referenceproteome;Repeat;Ublconjugationpathway	19	19	19	4.8	4.8	4.8	521.11	0	25.989	3512600000	54	0.107842	0.90996	-0.041882	-0.0366633	0.914202	0.28769	0.27119	0.236138	-4.34294e-08
231	27.4754	27.3266	22.7446	27.2712	27.9538	27.9114	28.5342	28.1985	28.394	28.0059	28.627	28.4933	21.6906	19.7725	18.7926	20.9515	19.4634	18.642	19.8163	20.2066	21.3738	20.3885	18.5488	18.9045						3	3	3	12.8	12.8	12.8	43.991	0	46.979	3439900000	31	0.720555	0.226308	1.94497	0.899235	0.808424	0.016463	2.17556	1.00637	-4.34294e-08
232	28.3971	28.5288	28.1769	28.5791	28.4764	28.3654	27.7401	28.212	28.9244	28.7168	28.4895	28.557	19.5053	20.1167	19.4306	23.7433	18.38	20.1664	18.6046	19.297	21.2056	20.0961	19.4404	21.2206	binding;lipid binding;phosphatidylinositol binding;phospholipid binding	cellular component organization;cellular membrane organization;cellular process;endocytosis;establishment of localization;membrane invagination;membrane organization;organelle organization;transport;vesicle organization;vesicle-mediated transport	cell part;endosome;intracellular membrane-bounded organelle;intracellular organelle;organelle		Completeproteome;Proteomicsidentification;Referenceproteome	13	13	13	33.2	33.2	33.2	49.476	0	28.74	4620000000	67	0.540384	0.664925	-0.221963	-0.187258	0.976243	0.300415	0.251479	0.22216	-4.34294e-08
233	30.2426	30.3323	30.467	30.4486	30.1105	30.3639	30.4539	30.5272	30.7532	30.7474	30.7567	30.5344	22.9699	23.1814	20.3388	19.5854	23.9398	22.5714	22.6912	23.242	23.7636	24.1471	23.5196	19.8563	adenyl nucleotide binding;adenyl ribonucleotide binding;ATP binding;ATPase activity;ATPase activity, coupled;binding;catalytic activity;cation binding;chromatin binding;DNA bending activity;DNA binding;DNA topoisomerase (ATP-hydrolyzing) activity;DNA topoisomerase activity;DNA-dependent ATPase activity;drug binding;hydrolase activity;hydrolase activity, acting on acid anhydrides;hydrolase activit…	aging;anatomical structure development;biological regulation;cell differentiation;cell division;cellular component organization;cellular metabolic process;cellular nitrogen compound metabolic process;cellular process;chromosome organization;chromosome segregation;developmental process;DNA geometric change;DNA ligation;DNA metabolic process;DNA packaging;DNA recombination;macromolecule metabolic p…	cell part;chromosome;intracellular membrane-bounded organelle;intracellular non-membrane-bounded organelle;intracellular organelle;macromolecular complex;nuclear chromosome;nucleolus;nucleoplasm;nucleus;organelle;protein complex		Acetylation;ATP-binding;Biologicalrhythms;Completeproteome;DNA-binding;Isomerase;Magnesium;Metal-binding;Nucleotide-binding;Nucleus;Phosphoprotein;Proteomicsidentification;Referenceproteome;Topoisomerase	15	15	15	8.5	8.5	8.5	173.22	0	88.792	19988000000	166	0.0283218	0.984813	-0.00875711	-0.00792529	2.28812	0.239713	0.325274	0.302362	0.74442
234	29.2641	29.2744	29.2188	29.2661	29.1836	29.1671	29.205	29.1817	29.3554	28.9786	29.1159	29.0344	19.16	19.7597	20.4804	20.0214	19.0871	21.5998	19.6134	19.355	18.3372	20.1106	20.0912	19.3915	molecular transducer activity;signal transducer activity	biological regulation;cellular process;response to stimulus;signal transduction	cell part;macromolecular complex;protein complex		Completeproteome;Referenceproteome	15	12	12	37.7	30.2	30.2	48.234	0	54.82	7774600000	111	2.32799	0.82416	-0.0714726	-0.0704314	0.692809	0.475508	-0.134803	-0.124359	-4.34294e-08
235	28.7205	28.7592	28.6954	28.9248	28.7736	29.0689	28.946	28.7441	28.3429	28.6139	28.2785	28.5482	20.053	19.7523	20.0417	19.4545	21.4326	21.0353	19.6286	20.3439	18.7431	20.3809	20.9219	19.9158	ARF guanyl-nucleotide exchange factor activity;enzyme regulator activity;GTPase regulator activity;guanyl-nucleotide exchange factor activity;nucleoside-triphosphatase regulator activity;small GTPase regulator activity	biological regulation;cellular component organization;cellular process;cytoskeleton organization;organelle organization	cell part;intracellular membrane-bounded organelle;intracellular organelle;nucleus;organelle	Endocytosis	Completeproteome;Proteomicsidentification;Referenceproteome	19	14	14	22.8	18.5	18.5	108	0	30.858	5567900000	73	0.536665	0.757646	0.108134	0.0990154	1.7547	0.240646	-0.329144	-0.300465	-4.34294e-08
236	23.6831	25.1046	23.8837	24.1163	24.8977	22.7132	24.8101	24.9339	25.5918	24.7495	24.9278	23.6175	20.3736	20.7759	19.1937	20.7038	19.1595	19.7231	21.075	19.2527	20.1921	18.8621	20.4751	19.9459	ATP-dependent polydeoxyribonucleotide 5'-hydroxyl-kinase activity;ATP-dependent polynucleotide kinase activity;binding;catalytic activity;DNA binding;double-stranded DNA binding;hydrolase activity;hydrolase activity, acting on ester bonds;kinase activity;nucleic acid binding;nucleobase-containing compound kinase activity;nucleotide kinase activity;nucleotide phosphatase activity;phosphatase activ…	cellular metabolic process;cellular nitrogen compound metabolic process;cellular process;detection of stimulus;DNA metabolic process;DNA repair;macromolecule metabolic process;metabolic process;nitrogen compound metabolic process;nucleobase-containing compound metabolic process;nucleobase-containing small molecule metabolic process;nucleotide metabolic process;phosphorus metabolic process;primary…	cell part;intracellular membrane-bounded organelle;intracellular non-membrane-bounded organelle;intracellular organelle;membrane;mitochondrion;nucleolus;nucleoplasm;nucleus;organelle		Completeproteome;Kinase;Proteomicsidentification;Referenceproteome;Transferase	2	2	2	5.6	5.6	5.6	57.186	0.00017325	3.7048	246330000	3	-4.34294e-08	1	0	0	-4.34294e-08	1	0	0	-4.34294e-08
237	21.7483	23.5019	21.555	23.2107	23.5191	24.3022	23.6528	23.9288	24.6878	23.1402	23.9131	24.5444	20.2022	19.6712	20.7982	20.1524	19.8883	19.6136	18.3002	17.4178	19.8529	20.0665	19.5324	20.3486	binding;lipid binding;phosphatidylinositol binding;phosphatidylinositol-3-phosphate binding;phospholipid binding	biological regulation;establishment of localization;protein transport;transport	cell part;endosome;intracellular membrane-bounded organelle;intracellular organelle;organelle		Completeproteome;Proteomicsidentification;Referenceproteome	1	1	1	1.1	1.1	1.1	102.74	0.0048788	1.7178	14643000	1	-4.34294e-08	1	0	0	-4.34294e-08	1	0	0	-4.34294e-08
238	24.6969	25.1358	24.9343	24.2833	24.9271	22.9122	24.783	24.5332	24.9862	25.1274	25.1268	25.5761	17.5427	23.952	17.7918	19.1754	18.3266	20.1849	18.6677	20.0001	20.3033	19.8314	19.2951	20.9339	binding;catalytic activity;GTP binding;GTPase activity;guanyl nucleotide binding;guanyl ribonucleotide binding;hydrolase activity;hydrolase activity, acting on acid anhydrides;hydrolase activity, acting on acid anhydrides, in phosphorus-containing anhydrides;nucleoside-triphosphatase activity;nucleotide binding;purine nucleotide binding;purine ribonucleoside triphosphate binding;purine ribonucleo…	biological regulation;biosynthetic process;cellular component organization;cellular metabolic process;cellular process;macromolecule metabolic process;metabolic process;mitochondrial translation;mitochondrion organization;organelle organization;primary metabolic process;protein metabolic process;ribosome biogenesis;translation	cell part;intracellular membrane-bounded organelle;intracellular organelle;mitochondrion;organelle		Completeproteome;Referenceproteome	3	3	3	7.7	7.7	7.7	66.66	0	6.3562	366910000	7	0.399086	0.587097	-0.473702	-0.315639	0.99382	0.206802	0.441541	0.360822	-4.34294e-08
239	28.7781	28.6114	28.9993	28.5662	28.8794	28.9239	28.978	29.1127	29.3194	29.715	29.6461	29.5196	20.6056	19.3794	18.3652	20.6953	19.126	18.7147	21.6786	20.6165	19.7509	19.8133	19.3801	20.0248	protein transporter activity;substrate-specific transporter activity;transporter activity	aging;anatomical structure development;cellular process;developmental process;establishment of localization;metabolic process;nitrogen compound metabolic process;protein targeting;protein transport;transmembrane transport;transport	cell part;intracellular;membrane	Protein export;Protein processing in endoplasmic reticulum	Chaperone;Completeproteome;Proteomicsidentification;Referenceproteome	14	14	14	22.8	22.8	22.8	83.591	0	55.759	7665700000	70	1.03174	0.655948	0.234735	0.211409	3.06409	0.0520537	0.811265	0.71729	-4.34294e-08
240	27.6263	27.536	27.4585	27.8359	27.5979	27.6883	27.3832	27.5051	26.3436	26.3897	26.1518	26.1827	19.0996	19.8956	20.1449	20.505	20.053	20.8023	19.5225	18.6555	19.8711	18.7881	19.1994	18.803	binding;DNA binding;double-stranded DNA binding;double-stranded RNA binding;nucleic acid binding;RNA binding;single-stranded RNA binding;structure-specific DNA binding	biological regulation;cellular component assembly;cellular component organization;cellular macromolecular complex assembly;cellular process;macromolecular complex assembly;ribonucleoprotein complex assembly	cell part;intracellular membrane-bounded organelle;intracellular non-membrane-bounded organelle;intracellular organelle;macromolecular complex;organelle;ribonucleoprotein complex		Completeproteome;Proteomicsidentification;Referenceproteome	5	5	5	13.2	13.2	13.2	51.226	0	54.835	1963600000	26	0.279429	0.83846	-0.0705485	-0.06388	4.6569	0.00374825	-1.34725	-1.22433	-4.34294e-08
241	27.8383	27.9455	28.0361	27.865	28.1082	27.959	27.9179	27.7548	27.4631	27.5086	27.6567	27.7161	19.0232	18.6747	19.5902	20.0501	20.5875	20.4517	19.427	20.5983	20.4655	20.757	19.9672	17.7948	acid-amino acid ligase activity;binding;catalytic activity;enzyme binding;ligase activity;ligase activity, forming carbon-nitrogen bonds;protein binding;small conjugating protein ligase activity;ubiquitin protein ligase binding	catabolic process;cellular metabolic process;cellular process;macromolecule metabolic process;macromolecule modification;metabolic process;primary metabolic process;protein metabolic process;protein modification by small protein conjugation or removal;protein modification process;proteolysis;proteolysis involved in cellular protein catabolic process	cell part;cytoplasm		Completeproteome;Proteomicsidentification;Referenceproteome	4	4	4	30.3	30.3	30.3	17.174	0	68.115	2920600000	43	0.056532	0.97432	0.0137777	0.0126956	2.29762	0.235393	-0.335069	-0.311796	-4.34294e-08
242	24.7391	25.1879	24.8942	24.8658	23.9101	23.1514	24.7566	23.3182	24.322	23.4957	24.1406	24.816	20.7741	19.7459	20.2608	19.6919	19.1105	19.1912	20.4134	20.0451	20.0989	19.3464	19.3571	19.9839	translation regulator activity;translation repressor activity	biological regulation;regulation of translation	cell part;cell projection;cytoplasm;neuron projection;synapse		Celljunction;Cellprojection;Completeproteome;Cytoplasm;Phosphoprotein;Referenceproteome;Repressor;Synapse;Synaptosome;Translationregulation	2	2	2	3.6	3.6	3.6	67.15	0.0025181	2.1487	161470000	2	1.32276	0.269636	-1.13768	-0.827432	1.1544	0.105661	-0.72818	-0.564954	-4.34294e-08
243	33.1659	33.0187	33.1289	33.0158	33.1508	33.1489	33.0098	33.0189	32.9369	33.2052	33.0085	33.2646	19.9895	19.8834	20.4768	26.0675	20.4525	20.3279	20.4062	19.5836	19.4525	19.6762	20.9691	20.7556	binding;GTP binding;guanyl nucleotide binding;guanyl ribonucleotide binding;nucleotide binding;purine nucleotide binding;purine ribonucleoside triphosphate binding;purine ribonucleotide binding;ribonucleotide binding	cell cycle;cell division;cellular component assembly;cellular component organization;cellular process;macromolecular complex assembly;protein complex assembly	cell part;cell projection;cytoplasm;extracellular organelle;neuron projection;organelle;synapse;vesicle		Acetylation;Alternativesplicing;Cellcycle;Celldivision;Celljunction;Cellprojection;Coiledcoil;Completeproteome;Cytoplasm;Cytoskeleton;Directproteinsequencing;GTP-binding;Nucleotide-binding;Referenceproteome;Synapse	21	21	10	57.3	57.3	31.7	49.341	0	323.31	123710000000	360	0.00118166	0.999362	-0.00019455	-0.000184441	0.0883577	0.893947	0.0214939	0.0197748	-4.34294e-08
244	28.8331	29.0252	29.0785	28.7406	29.1679	28.8467	29.2167	29.3259	29.6646	29.3772	29.4204	29.639	19.975	21.7358	20.8339	20.715	18.3443	18.9024	20.0372	20.0108	19.6309	19.9725	20.427	19.7509						16	16	1	20.5	20.5	1.5	113.98	0	126.56	8021200000	87	0.8383	0.663313	0.219925	0.194602	2.84595	0.105858	0.605951	0.546653	-4.34294e-08
245	25.0149	24.8427	25.105	25.2051	25.2071	25.0385	25.0375	24.8203	25.5356	25.5738	25.3497	25.1173	20.8353	19.3877	19.9552	19.6895	18.839	20.024	19.4036	19.3861	19.0221	20.017	20.9726	19.3498	adenyl nucleotide binding;adenyl ribonucleotide binding;ATP binding;binding;catalytic activity;enzyme activator activity;enzyme regulator activity;GTP binding;GTPase activator activity;GTPase regulator activity;guanyl nucleotide binding;guanyl ribonucleotide binding;kinase activity;nucleobase-containing compound kinase activity;nucleoside diphosphate kinase activity;nucleoside-triphosphatase regu…	anatomical structure morphogenesis;biosynthetic process;cell morphogenesis;cellular component morphogenesis;cellular component organization;cellular metabolic process;cellular nitrogen compound metabolic process;cellular process;cytoskeleton organization;developmental process;establishment of localization;Golgi vesicle transport;heterocycle metabolic process;metabolic process;nitrogen compound me…	cell part;extracellular organelle;Golgi apparatus;intracellular membrane-bounded organelle;intracellular non-membrane-bounded organelle;intracellular organelle;organelle;vesicle		Completeproteome;GTPaseactivation;GTP-binding;Nucleotide-binding;Proteomicsidentification;Referenceproteome	3	3	3	11.8	11.8	11.8	39.32	0.00082467	2.7915	473220000	5	0.0511553	0.970379	-0.0161033	-0.0145013	1.42014	0.23506	0.352137	0.3117	-4.34294e-08
246	23.8731	23.869	24.0503	23.6005	23.2492	24.1946	23.9422	23.9401	24.3769	24.5709	23.9745	24.2716	19.8026	19.651	20.1208	20.6496	18.9563	20.0598	19.5652	20.234	19.2416	19.7749	19.7611	19.8798		response to stimulus;response to stress	extracellular space		Completeproteome;Proteomicsidentification;Referenceproteome	3	3	3	8	8	8	52.907	0	20.166	169730000	6	0.0251187	0.971359	-0.0166998	-0.0136519	1.52373	0.18779	0.45025	0.389735	-4.34294e-08
247	24.5168	24.2931	24.6798	23.086	23.6402	25.6203	22.3256	24.7861	23.253	23.66	23.9548	24.0531	19.4694	19.1911	19.1643	20.4753	20.5904	19.3853	18.1888	21.0013	18.8614	21.1887	19.3748	20.8534		multicellular organismal process;neurological system process	cell part;Golgi apparatus;intracellular membrane-bounded organelle;intracellular organelle;organelle		Completeproteome;Golgiapparatus;Membrane;Referenceproteome;Transmembrane;Transmembranehelix	1	1	1	2.5	2.5	2.5	52.781	0	5.9331	150790000	5	0.0212834	0.935345	-0.0508471	-0.0282244	0.445629	0.247136	-0.413714	-0.294748	-4.34294e-08
248	27.0888	27.1369	26.9573	27.0876	27.0279	27.0786	27.204	27.4477	27.5483	26.8557	27.8291	26.9477	20.4296	19.1715	20.1084	21.1874	18.5785	18.8053	20.0277	18.6325	19.8835	20.4637	20.4189	20.9303	catalytic activity;cysteine-type endopeptidase activity;cysteine-type peptidase activity;endopeptidase activity;hydrolase activity;peptidase activity;peptidase activity, acting on L-amino acid peptides;small conjugating protein-specific protease activity;ubiquitin-specific protease activity	biological regulation;catabolic process;cellular metabolic process;cellular process;macromolecule metabolic process;macromolecule modification;metabolic process;primary metabolic process;protein metabolic process;protein modification by small protein conjugation or removal;protein modification process;proteolysis;proteolysis involved in cellular protein catabolic process	cell part;cytoplasm;intracellular membrane-bounded organelle;intracellular organelle;membrane;mitochondrion;nucleoplasm;nucleus;organelle		Acetylation;Completeproteome;Cytoplasm;Hydrolase;Nucleus;Phosphoprotein;Protease;Proteomicsidentification;Referenceproteome;Repeat;Thiolprotease;Ublconjugationpathway	9	9	9	12.4	12.4	12.4	118.84	0	250.84	1933000000	20	0.52961	0.742023	0.121878	0.110669	0.3908	0.358974	0.227557	0.183779	-4.34294e-08
249	28.0678	27.9664	27.9052	28.1554	28.2522	28.1289	28.2539	27.9427	27.8529	27.7188	27.5371	26.7111	19.9162	19.2649	20.3616	18.7128	19.6377	21.2295	19.6203	18.2608	18.8824	19.9235	20.7572	20.4075						23	23	11	13.5	13.5	6.4	240.07	0	176.33	3202100000	85	0.619733	0.739782	0.120697	0.11055	0.955184	0.162923	-0.568728	-0.450601	-4.34294e-08
250	27.3902	27.6008	27.0897	26.8382	26.9759	27.1981	27.5472	27.3743	27.4904	27.6682	27.4342	27.1835	19.7511	18.9162	19.3776	20.8769	19.5545	20.3841	19.0505	18.0296	18.6032	20.5959	19.2393	20.736	catalytic activity;dolichyldiphosphatase activity;hydrolase activity;hydrolase activity, acting on acid anhydrides;hydrolase activity, acting on acid anhydrides, in phosphorus-containing anhydrides;pyrophosphatase activity	biosynthetic process;carbohydrate metabolic process;cellular metabolic process;cellular process;lipid metabolic process;macromolecule metabolic process;macromolecule modification;metabolic process;primary metabolic process;protein glycosylation;protein metabolic process;protein modification process	cell part	N-Glycan biosynthesis	Completeproteome;Proteomicsidentification;Referenceproteome	2	2	2	13.4	13.4	13.4	27.069	0	23.943	2081900000	14	0.0761793	0.910138	0.044126	0.0365494	0.490896	0.358165	0.214324	0.179337	-4.34294e-08
251	26.6617	27.5168	27.1071	27.143	26.7695	27.4391	27.1407	26.7327	26.4678	25.4082	26.2297	26.0107	20.6398	20.1988	19.1405	21.1342	19.3973	19.2711	18.92	19.2849	20.7639	20.0203	19.3336	19.2724	adenyl nucleotide binding;adenyl ribonucleotide binding;ATP binding;binding;glycolipid binding;lipid binding;nucleotide binding;purine nucleotide binding;purine ribonucleoside triphosphate binding;purine ribonucleotide binding;ribonucleotide binding	anatomical structure development;biological regulation;cell development;cellular component disassembly;cellular component organization;cellular metabolic process;cellular process;chromosome organization;developmental process;macromolecule metabolic process;metabolic process;multicellular organismal development;multicellular organismal process;organelle organization;primary metabolic process;prote…	cell part;cell surface;cytosol;extracellular organelle;intracellular membrane-bounded organelle;intracellular organelle;mitochondrion;nucleus;organelle;vesicle	Antigen processing and presentation;Endocytosis;MAPK signaling pathway;Measles;Protein processing in endoplasmic reticulum;Spliceosome;Toxoplasmosis	ATP-binding;Chaperone;Completeproteome;Developmentalprotein;Differentiation;Methylation;Nucleotide-binding;Phosphoprotein;Referenceproteome;Spermatogenesis;Stressresponse	25	10	9	39.7	18.2	16.9	69.641	0	32.435	1447200000	26	0.135091	0.823768	-0.0866365	-0.0697532	1.97691	0.0269731	-1.07805	-0.837863	-4.34294e-08
252	30.7501	30.9136	30.885	30.526	30.6528	30.9238	31.0439	30.701	29.3969	29.1577	29.1117	28.4509	19.2894	20.6953	18.7763	21.1462	20.633	19.3146	18.889	18.2485	19.5428	19.6104	20.3612	19.7597						11	11	11	32.7	32.7	32.7	42.832	0	323.31	19305000000	156	0.189352	0.862321	0.0617123	0.0547135	2.89571	0.00338144	-1.73935	-1.4244	-4.34294e-08
253	30.0054	30.0748	30.2666	29.982	30.0666	30.1672	30.2718	30.1853	30.5564	30.5144	30.6241	30.506	20.3211	21.0028	19.4686	20.4239	20.7155	19.4718	19.6213	20.4058	21.3735	19.6319	18.8193	19.642	1-pyrroline-5-carboxylate dehydrogenase activity;aldehyde dehydrogenase (NAD) activity;catalytic activity;G-protein coupled receptor activity;molecular transducer activity;oxidoreductase activity;oxidoreductase activity, acting on the aldehyde or oxo group of donors;oxidoreductase activity, acting on the aldehyde or oxo group of donors, NAD or NADP as acceptor;oxidoreductase activity, acting on t…	amine metabolic process;biological regulation;biosynthetic process;catabolic process;cellular amino acid metabolic process;cellular ketone metabolic process;cellular metabolic process;cellular nitrogen compound metabolic process;cellular process;heterocycle metabolic process;metabolic process;nitrogen compound metabolic process;organic acid metabolic process;primary metabolic process;small molecu…	cell part;macromolecular complex;protein complex;receptor complex		Acetylation;Completeproteome;Directproteinsequencing;Mitochondrion;NAD;Oxidoreductase;Phosphoprotein;Prolinemetabolism;Proteomicsidentification;Referenceproteome;Transitpeptide	17	17	17	14.3	14.3	14.3	163.82	0	164	16674000000	149	0.535374	0.790503	0.0905147	0.0840388	2.59204	0.166689	0.467988	0.437385	-4.34294e-08
254	27.9847	27.5016	28.044	27.4428	27.5258	27.485	27.8644	27.738	27.9368	27.6606	27.9035	26.9238	19.6648	20.6492	20.8248	19.8608	21.276	20.9145	19.634	19.2799	20.6152	19.1502	20.5725	18.5832	catalytic activity;transferase activity;transferase activity, transferring glycosyl groups		cell part;membrane		Completeproteome;Proteomicsidentification;Referenceproteome	9	9	9	20.8	20.8	20.8	55.27	0	18.608	2773300000	44	0.192762	0.813398	-0.0899529	-0.0761577	0.188332	0.515976	-0.13709	-0.106818	-4.34294e-08
255	25.6622	25.8874	25.4115	25.6586	25.8776	25.9549	25.659	25.7699	26.1763	26.2942	26.1883	26.1234	20.0437	19.2365	18.6875	19.652	21.0407	20.8797	18.9418	19.0605	19.944	19.8862	20.0419	18.7481	binding;catalytic activity;nucleic acid binding;nucleotidyltransferase activity;RNA binding;transferase activity;transferase activity, transferring phosphorus-containing groups;tRNA binding	cellular metabolic process;cellular nitrogen compound metabolic process;cellular process;macromolecule metabolic process;macromolecule modification;metabolic process;nitrogen compound metabolic process;nucleobase-containing compound metabolic process;primary metabolic process;protein metabolic process;protein modification by small protein conjugation or removal;protein modification process;RNA me…	cell part;cytosol;intracellular membrane-bounded organelle;intracellular organelle;macromolecular complex;mitochondrion;organelle;protein complex	Sulfur relay system	Acetylation;Completeproteome;Cytoplasm;Phosphoprotein;Referenceproteome;tRNAprocessing	3	3	3	5.9	5.9	5.9	57.74	0	6.0369	737650000	17	0.647288	0.694312	0.160391	0.143637	2.13048	0.139341	0.540616	0.489879	-4.34294e-08
256	25.7421	25.5551	25.1083	25.6256	25.6702	25.5348	25.536	25.5318	24.9967	25.1737	25.0136	24.8563	19.3742	19.9518	19.5426	19.3707	19.3171	18.9412	21.0139	20.0634	21.0449	18.9128	19.3445	20.0876	AU-rich element binding;binding;nucleic acid binding;RNA binding	biological regulation;catabolic process;cellular metabolic process;cellular nitrogen compound metabolic process;cellular process;macromolecule metabolic process;metabolic process;mRNA metabolic process;nitrogen compound metabolic process;nucleobase-containing compound metabolic process;primary metabolic process;RNA catabolic process;RNA metabolic process;RNA processing;rRNA processing	cell part;chromosome;cytoplasm;cytoskeleton;exosome (RNase complex);extracellular organelle;intracellular non-membrane-bounded organelle;intracellular organelle;macromolecular complex;nuclear chromosome;nucleolus;nucleoplasm;organelle;protein complex;vesicle	RNA degradation	Acetylation;Completeproteome;Cytoplasm;Exosome;Nucleus;Phosphoprotein;Referenceproteome;RNA-binding;rRNAprocessing	3	3	3	7.8	7.8	7.8	47.41	0	4.4581	553260000	12	0.156342	0.869378	0.0604367	0.0528871	1.54286	0.168757	-0.49767	-0.431595	-4.34294e-08
257	24.3394	24.8482	24.082	24.3739	24.4743	24.5571	24.5536	24.6943	24.992	22.7812	24.7262	24.2218	21.3883	18.9687	16.8514	18.9801	20.4003	19.4903	19.53	19.7116	19.2497	19.9231	19.7813	19.6014		cellular component organization;cellular process;cytoskeleton organization;organelle organization	cell part;intracellular non-membrane-bounded organelle;intracellular organelle;macromolecular complex;membrane;organelle;protein complex		Completeproteome;Proteomicsidentification;Referenceproteome	8	8	8	10.2	10.2	10.2	103.09	0	9.4073	306580000	11	0.397962	0.707939	0.158979	0.136336	0.166456	0.412718	-0.230564	-0.15187	-4.34294e-08
4475	23.9139	29.2232	29.5115	29.1998	30.2994	30.5809	29.4311	29.7061	30.6425	30.4024	30.035	29.9593	20.2971	20.2427	18.0165	24.0987	25.0638	25.4056	25.1244	25.2833	26.4232	26.613	25.8694	25.8966	binding;chromatin binding;chromatin DNA binding;DNA binding;nucleic acid binding;structure-specific DNA binding	cellular component assembly;cellular component organization;cellular macromolecular complex assembly;cellular metabolic process;cellular nitrogen compound metabolic process;cellular process;chromatin organization;chromosome organization;DNA metabolic process;DNA packaging;macromolecular complex assembly;macromolecule metabolic process;metabolic process;nitrogen compound metabolic process;nucleoba…	cell part;extracellular organelle;macromolecular complex;nucleosome;organelle;vesicle		Acetylation;Chromosome;Citrullination;Completeproteome;Directproteinsequencing;DNA-binding;Methylation;Nucleus;Phosphoprotein;Referenceproteome	20	8	7	44.3	21.5	18.3	21.987	0	15.9	14482000000	45	0.641369	0.249085	2.04229	0.859246	0.727283	0.019132	2.29775	0.973326	1.44064
259	24.6071	24.6481	24.558	24.0484	24.3656	24.3012	24.4012	23.6848	24.9901	25.0403	25.0238	24.0661	20.4701	19.2408	19.9917	19.4817	19.5236	20.4607	18.6473	18.6525	19.482	20.9396	20.4615	20.8513	binding;lipid binding;phosphatidylinositol binding;phospholipid binding	biological regulation			Completeproteome;Proteomicsidentification;Referenceproteome	2	2	2	3.5	3.5	3.5	72.74	0	17.336	311090000	10	0.592915	0.654752	-0.277193	-0.227272	0.511551	0.279954	0.314703	0.246554	-4.34294e-08
260	28.377	28.367	28.1864	28.099	28.4977	28.2618	28.1855	27.9946	28.556	28.5036	28.491	28.9266	19.8369	18.1791	19.3393	20.2212	20.0272	21.5428	19.3776	19.4402	21.2713	19.666	20.317	19.8297	aminopeptidase activity;angiotensin receptor activity;binding;catalytic activity;cation binding;exopeptidase activity;G-protein coupled receptor activity;hormone binding;hydrolase activity;ion binding;metal ion binding;metallopeptidase activity;molecular transducer activity;peptidase activity;peptidase activity, acting on L-amino acid peptides;peptide binding;peptide hormone binding;peptide recep…	biological regulation;catabolic process;cellular metabolic process;cellular process;metabolic process;peptide metabolic process;response to chemical stimulus;response to endogenous stimulus;response to stimulus	cell body;cell part;cell surface;cytoplasm;cytoplasmic membrane-bounded vesicle;intracellular membrane-bounded organelle;intracellular organelle;membrane;neuronal cell body;organelle;plasma membrane;vesicle	Renin-angiotensin system	Acetylation;Aminopeptidase;Cellmembrane;Completeproteome;Directproteinsequencing;Glycoprotein;Hydrolase;Membrane;Metal-binding;Metalloprotease;Phosphoprotein;Protease;Proteomicsidentification;Referenceproteome;Signal-anchor;Transmembrane;Transmembranehelix;Zinc	13	13	13	15.7	15.7	15.7	117.2	0	49.228	4626900000	66	0.0635927	0.95643	-0.0224628	-0.0199736	1.50122	0.22782	0.361952	0.321998	-4.34294e-08
261	26.3716	26.6172	26.43	26.7002	26.5209	26.7465	26.5822	26.7131	26.4239	26.9605	26.6744	26.4653	19.7377	19.6725	20.7579	21.3897	19.593	20.3334	18.9215	20.3586	19.9609	19.025	19.7215	20.1704	adenosine deaminase activity;binding;catalytic activity;cation binding;deaminase activity;double-stranded RNA adenosine deaminase activity;double-stranded RNA binding;hydrolase activity;hydrolase activity, acting on carbon-nitrogen (but not peptide) bonds;hydrolase activity, acting on carbon-nitrogen (but not peptide) bonds, in cyclic amidines;ion binding;metal ion binding;nucleic acid binding;RN…	biological regulation;cellular metabolic process;cellular nitrogen compound metabolic process;cellular process;macromolecule metabolic process;macromolecule modification;metabolic process;mRNA metabolic process;mRNA processing;nitrogen compound metabolic process;nucleobase-containing compound metabolic process;primary metabolic process;regulation of cell cycle;RNA metabolic process;RNA modificati…	cell part;cytoplasm;intracellular non-membrane-bounded organelle;intracellular organelle;nucleolus;nucleoplasm;organelle		3D-structure;Completeproteome;Hydrolase;Metal-binding;mRNAprocessing;Nucleus;Proteomicsidentification;Referenceproteome;Repeat;RNA-binding;Zinc	11	11	11	20.2	20.2	20.2	75.157	0	12.043	1291100000	20	0.541252	0.755137	0.110922	0.101399	0.28742	0.576601	0.101254	0.0884281	-4.34294e-08
262	30.164	30.1397	30.1216	30.0653	30.0723	30.2294	30.1948	30.2125	30.1831	30.3098	30.2281	30.2866	20.889	19.8905	22.3823	20.232	19.9661	20.8913	19.1357	19.071	18.8944	20.05	19.3897	20.0612	catalytic activity;cysteine-type endopeptidase activity;cysteine-type peptidase activity;endopeptidase activity;hydrolase activity;peptidase activity;peptidase activity, acting on L-amino acid peptides;small conjugating protein-specific protease activity;ubiquitin-specific protease activity	biological regulation;catabolic process;cellular metabolic process;cellular nitrogen compound metabolic process;cellular process;DNA metabolic process;DNA repair;macromolecule metabolic process;macromolecule modification;metabolic process;nitrogen compound metabolic process;nucleobase-containing compound metabolic process;primary metabolic process;protein metabolic process;protein modification by…	cell part;cytoplasm;intracellular membrane-bounded organelle;intracellular organelle;macromolecular complex;nucleus;organelle;protein complex;ubiquitin ligase complex		Completeproteome;Hydrolase;Protease;Proteomicsidentification;Referenceproteome;Thiolprotease;Ublconjugationpathway	33	33	33	29.5	29.5	29.5	154.69	0	119.13	15511000000	216	0.608607	0.868506	0.0545759	0.0524061	1.89796	0.465541	0.129218	0.124785	-4.34294e-08
263	26.8102	26.9723	26.1771	26.2206	22.9863	27.1816	26.9449	27.0044	23.3696	23.6546	23.4374	22.5157	20.5085	21.7622	18.9489	19.843	19.9465	20.0982	19.1698	18.3854	20.4613	20.6854	20.1198	21.4549	binding;DNA binding;double-stranded DNA binding;mRNA binding;nucleic acid binding;nucleic acid binding transcription factor activity;RNA binding;sequence-specific DNA binding transcription factor activity;single-stranded DNA binding;structure-specific DNA binding	biological regulation;cell differentiation;cell proliferation;cellular process;developmental process	cell part;macromolecular complex;nucleoplasm;protein complex		Completeproteome;Proteomicsidentification;Referenceproteome	11	1	1	53.6	4.7	4.7	33.532	0	12.439	910330000	4	0.186858	0.650525	-0.51576	-0.253366	4.18192	0.0222857	-3.3007	-2.49639	-4.34294e-08
2355	30.5494	30.5347	30.4127	30.5275	30.5293	30.5879	30.4727	30.2918	30.3197	30.4703	30.3938	30.2627	20.9071	19.6228	20.992	20.2567	24.6805	24.3191	24.7461	24.5018	25.6809	25.8778	25.3678	25.8807	structural constituent of ribosome;structural molecule activity	biological regulation;biosynthetic process;cellular component organization;cellular metabolic process;cellular nitrogen compound metabolic process;cellular process;macromolecule metabolic process;metabolic process;mitochondrion organization;nitrogen compound metabolic process;nucleobase-containing compound metabolic process;organelle organization;primary metabolic process;protein metabolic proces…	cell part;macromolecular complex;ribonucleoprotein complex		Completeproteome;Proteomicsidentification;Referenceproteome	9	9	9	41.3	41.3	41.3	29.441	0	323.31	19065000000	119	0.193029	0.92138	-0.035675	-0.0332995	1.3602	0.437117	-0.144443	-0.136915	3.30779
265	29.6903	29.8884	29.7278	29.5169	29.7987	29.7755	29.8932	29.6354	29.7812	29.7527	29.8934	29.7186	20.7398	19.6554	20.0178	20.4301	18.6351	21.7202	20.0689	19.5308	18.6646	18.5021	19.989	20.6692	catalytic activity;hydrolase activity;hydrolase activity, acting on ester bonds;inositol or phosphatidylinositol phosphatase activity;lipid phosphatase activity;phosphatase activity;phosphatidylinositol bisphosphate phosphatase activity;phosphatidylinositol monophosphate phosphatase activity;phosphatidylinositol-3,5-bisphosphate 3-phosphatase activity;phosphatidylinositol-3-phosphatase activity;p…	cellular lipid metabolic process;cellular metabolic process;cellular process;lipid metabolic process;metabolic process;phosphorus metabolic process;primary metabolic process	cell part;cytoplasm;membrane;plasma membrane		Completeproteome;Hydrolase;Proteomicsidentification;Referenceproteome	15	15	15	33.6	33.6	33.6	74.514	0	36.048	11309000000	77	0.315039	0.83897	0.0698705	0.0639252	0.406031	0.629484	0.0806437	0.0743168	-4.34294e-08
266	29.4397	29.4504	29.486	29.2704	29.676	29.6013	29.6102	29.747	29.9237	30.2399	30.0858	30.2281	18.8269	19.2702	19.2733	20.7284	20.2072	20.7917	19.5819	19.2723	20.7552	19.82	20.7657	22.5263	amine binding;amino acid binding;binding;carboxylic acid binding;catalytic activity;cofactor binding;enzyme binding;glycine binding;glycine dehydrogenase (decarboxylating) activity;lyase activity;oxidoreductase activity;oxidoreductase activity, acting on the CH-NH2 group of donors;oxidoreductase activity, acting on the CH-NH2 group of donors, disulfide as acceptor;protein binding;protein dimeriza…	amine metabolic process;catabolic process;cellular amino acid metabolic process;cellular ketone metabolic process;cellular metabolic process;cellular nitrogen compound metabolic process;cellular process;metabolic process;nitrogen compound metabolic process;organic acid metabolic process;primary metabolic process;small molecule metabolic process	cell part;glycine cleavage complex;intracellular membrane-bounded organelle;intracellular organelle;macromolecular complex;mitochondrion;organelle;protein complex	Glycine, serine and threonine metabolism	Completeproteome;Proteomicsidentification;Referenceproteome	25	25	25	34.1	34.1	34.1	105.18	0	73.039	11951000000	125	2.1415	0.658937	0.24696	0.233242	3.37103	0.0713798	0.707729	0.650311	-4.34294e-08
267	29.2973	29.2111	29.1156	29.128	28.9628	29.0255	29.0903	29.0914	28.5799	28.5504	28.5864	28.8966	20.5517	19.6381	19.543	19.786	19.8156	20.692	19.493	18.4602	19.4441	19.8022	20.1001	19.6533		biological regulation;cellular process;establishment of localization;protein transport;transport;vesicle-mediated transport	AP-type membrane coat adaptor complex;cell part;macromolecular complex;protein complex	Lysosome	Completeproteome;Proteomicsidentification;Referenceproteome	14	14	13	29.3	29.3	28.3	71.714	0	147.94	6650300000	79	1.45862	0.703727	-0.145474	-0.138263	2.5269	0.136958	-0.534691	-0.48977	-4.34294e-08
268	23.4828	23.5449	23.0934	24.2572	23.7608	23.1957	22.9703	23.3359	24.4868	23.5333	23.3932	24.5263	19.5083	18.9378	20.5118	18.946	18.8993	20.5113	20.1871	19.5069	20.0014	19.5052	19.391	19.8732	binding;catalytic activity;chromatin binding;DNA binding;histone methyltransferase activity;methyltransferase activity;nucleic acid binding;protein methyltransferase activity;RNA binding;sequence-specific DNA binding;transferase activity;transferase activity, transferring one-carbon groups	biological regulation;cellular component organization;cellular metabolic process;cellular process;chromatin modification;chromatin organization;chromosome organization;histone modification;macromolecule metabolic process;macromolecule modification;metabolic process;organelle organization;primary metabolic process;protein metabolic process;protein modification by small protein conjugation or remov…	cell part;histone methyltransferase complex;intracellular non-membrane-bounded organelle;intracellular organelle;macromolecular complex;nucleolus;organelle;PcG protein complex;protein complex		Completeproteome;Proteomicsidentification;Referenceproteome	3	3	3	4.3	4.3	4.3	77.907	0.0020518	2.1992	78169000	4	-4.34294e-08	1	0	0	-4.34294e-08	1	0	0	-4.34294e-08
269	22.8566	24.0783	24.6024	24.1495	24.0456	23.9678	24.3034	24.2981	24.5826	24.1242	24.4497	24.7993	20.0749	20.6867	18.97	19.583	20.3803	19.7507	20.2039	19.6552	19.906	20.1235	19.1303	20.3643	binding;enzyme activator activity;enzyme regulator activity;G-protein alpha-subunit binding;GTPase activator activity;GTPase regulator activity;guanyl-nucleotide exchange factor activity;nucleoside-triphosphatase regulator activity;protein binding	biological regulation;cellular process;response to stimulus;signal transduction	cell cortex;cell part;centrosome;cytoplasm;cytosol;intracellular non-membrane-bounded organelle;intracellular organelle;membrane;microtubule organizing center;organelle;plasma membrane		Completeproteome;Cytoplasm;Guanine-nucleotidereleasingfactor;Phosphoprotein;Referenceproteome	4	3	3	9.5	6.9	6.9	60.432	0	4.9901	239100000	8	0.233648	0.683375	0.232035	0.16773	0.635783	0.184399	0.56725	0.405362	-4.34294e-08
270	26.3867	26.4041	26.3815	26.4559	26.3634	26.1368	26.5643	26.2365	26.5425	26.3664	26.3501	25.9131	20.1944	19.6722	20.1996	19.5403	20.7653	19.3796	18.7955	19.9513	20.0911	19.494	20.8195	19.6647	enzyme regulator activity;GTPase regulator activity;guanyl-nucleotide exchange factor activity;nucleoside-triphosphatase regulator activity;Ras guanyl-nucleotide exchange factor activity;Rho guanyl-nucleotide exchange factor activity;small GTPase regulator activity	biological regulation;cellular process;response to stimulus;signal transduction			Completeproteome;Proteomicsidentification;Referenceproteome	15	10	10	8.2	6.4	6.4	237.81	0	10.13	1076400000	11	0.353124	0.817793	-0.0817838	-0.0747737	0.338493	0.545584	-0.114005	-0.100444	-4.34294e-08
271	27.6146	27.5609	27.0617	27.7464	26.9267	27.3552	27.4845	27.7202	28.1628	27.665	27.7856	27.601	20.9362	21.5145	20.0303	19.8201	19.5639	19.1096	19.1521	19.6018	19.6096	20.9596	20.8586	20.1413						13	13	13	18.4	18.4	18.4	97.345	0	39.014	2580900000	54	0.222287	0.753765	-0.124235	-0.1015	0.773994	0.270124	0.307707	0.257362	-4.34294e-08
272	24.0239	24.112	22.1983	24.6064	23.2898	24.7039	22.7519	24.2356	23.3253	24.1286	23.1468	23.3063	20.0553	20.881	20.1142	20.6085	21.0145	19.5519	19.6989	19.7483	21.1357	19.8792	19.2908	18.6394		cell differentiation;cellular process;developmental process;multicellular organismal development;multicellular organismal process	cell part;cytoplasm		Completeproteome;Developmentalprotein;Differentiation;Phosphoprotein;Referenceproteome;Spermatogenesis	1	1	1	10.3	10.3	10.3	18.584	0.00016989	3.2765	101070000	3	-4.34294e-08	1	0	0	-4.34294e-08	1	0	0	-4.34294e-08
273	31.4555	31.0985	31.2103	31.0948	31.3147	31.3049	31.2951	31.3078	31.5172	31.302	31.5638	31.502	20.0204	20.3414	20.092	20.954	19.8152	19.4514	20.1938	18.0295	20.641	19.4133	18.6706	19.2069	aminopeptidase activity;binding;catalytic activity;cation binding;exopeptidase activity;hydrolase activity;ion binding;manganese ion binding;metal ion binding;metalloaminopeptidase activity;metalloexopeptidase activity;metallopeptidase activity;peptidase activity;peptidase activity, acting on L-amino acid peptides;transition metal ion binding	catabolic process;cellular metabolic process;cellular process;macromolecule metabolic process;metabolic process;peptide metabolic process;primary metabolic process;protein metabolic process;proteolysis	cell part;cytoplasm;cytosol;extracellular organelle;organelle;vesicle		Acetylation;Aminopeptidase;Completeproteome;Cytoplasm;Directproteinsequencing;Hydrolase;Manganese;Metal-binding;Metalloprotease;Protease;Referenceproteome	26	26	25	51.1	51.1	50	74.667	0	170.88	34902000000	230	0.441577	0.7996	0.0908203	0.0837301	1.28734	0.290857	0.256458	0.232611	-4.34294e-08
274	27.4464	27.5553	27.3753	27.5034	27.6712	27.3916	27.5287	27.5385	27.0232	27.0996	27.1587	27.059	19.8351	19.6233	19.1692	20.6465	20.4902	20.0816	20.0968	18.7662	20.7893	19.0944	20.0888	26.5785					Coiledcoil;Completeproteome;Phosphoprotein;Proteomicsidentification;Referenceproteome	13	13	13	10.9	10.9	10.9	151.43	0	36.428	2350600000	43	0.392376	0.853463	0.0623641	0.0583417	3.52171	0.201254	-0.38501	-0.367255	-4.34294e-08
275	24.0914	25.2835	24.6442	24.5748	24.5795	23.6023	24.523	25.2201	24.6643	23.6996	22.9262	23.048	20.1588	19.9416	18.9161	19.5861	19.8999	19.8957	18.9737	19.1083	20.7546	21.3077	19.8381	18.4002						2	2	2	6.1	6.1	6.1	34.221	0.00145	2.4857	150230000	4	0.154345	0.7292	-0.167249	-0.118347	-4.34294e-08	1	0	0	-4.34294e-08
276	28.8599	28.6957	28.9928	28.9639	28.8786	28.869	28.8723	28.6008	28.7693	28.9889	28.714	28.924	19.928	20.0389	20.0367	20.8722	19.2912	20.0255	19.3544	19.9433	19.7475	19.0829	19.6255	23.9436			cell part;cytoplasm;intracellular membrane-bounded organelle;intracellular organelle;organelle		Completeproteome;Proteomicsidentification;Referenceproteome	14	14	14	24.5	24.5	24.5	97.641	0	145.25	6083700000	96	0.323437	0.832302	-0.0729141	-0.0665476	0.115991	0.852749	-0.0290284	-0.0265575	-4.34294e-08
277	28.2043	28.3567	28.3931	28.4872	27.9373	28.0341	28.1087	28.2312	28.6461	29.0212	28.7701	29.0059	19.8307	20.1904	19.6825	20.3991	19.4824	19.102	20.3447	20.0364	20.1384	19.5933	20.0803	19.8247	acetyltransferase activity;catalytic activity;N-acetyltransferase activity;N-acyltransferase activity;transferase activity;transferase activity, transferring acyl groups;transferase activity, transferring acyl groups other than amino-acyl groups		cell part;membrane	Ribosome biogenesis in eukaryotes	Completeproteome;Proteomicsidentification;Referenceproteome	20	20	20	22	22	22	115.33	0	28.879	4895400000	67	1.78611	0.636609	-0.282503	-0.260259	2.25309	0.154858	0.500497	0.451296	-4.34294e-08
278	26.8714	27.3346	27.286	26.6099	27.2944	27.1205	27.8313	27.2615	27.2756	27.9714	27.533	27.5219	19.6737	18.5112	19.2217	19.1864	18.8349	20.0595	19.6859	19.4796	19.0627	20.1589	20.7544	20.5313	binding;nucleic acid binding;nucleotide binding;RNA binding	biological regulation;cell maturation;cellular metabolic process;cellular nitrogen compound metabolic process;cellular process;developmental maturation;developmental process;macromolecule metabolic process;metabolic process;mRNA metabolic process;mRNA processing;nitrogen compound metabolic process;nucleobase-containing compound metabolic process;primary metabolic process;RNA metabolic process;RNA…	cell part;intracellular membrane-bounded organelle;intracellular organelle;nucleus;organelle		Acetylation;Completeproteome;Differentiation;Erythrocytematuration;mRNAprocessing;mRNAsplicing;Referenceproteome;Repeat;Repressor;RNA-binding	9	7	7	25.6	22.9	22.9	59.809	0	43.839	2219800000	25	0.737706	0.61516	0.351439	0.284997	1.28428	0.154606	0.54998	0.448709	-4.34294e-08
279	25.0403	25.4807	25.3087	25.4502	25.1323	25.3815	25.4961	25.4239	25.9538	25.5799	25.2454	24.7235	20.1232	20.5824	19.0739	21.1998	19.9379	18.4423	19.0677	18.4578	18.9458	19.259	19.8547	19.4949	binding;cholesterol binding;lipid binding;steroid binding;sterol binding	establishment of localization;lipid transport;transport	cell part;membrane		Completeproteome;Lipidtransport;Referenceproteome;Transport	5	2	2	6.2	3.1	3.1	101.67	0.00017235	3.57	536760000	9	0.111264	0.918876	0.0384932	0.0341309	0.0694646	0.77277	0.0557151	0.0435343	-4.34294e-08
280	34.2388	34.2011	34.2182	34.1364	34.5282	34.0663	34.3878	33.9838	34.2165	33.8556	34.1588	33.9041	24.2575	25.2101	26.1919	24.3283	24.7032	23.9934	23.6303	23.6097	24.4165	24.5821	23.8475	24.2007	binding;cation binding;GDP binding;GTP binding;guanyl nucleotide binding;guanyl ribonucleotide binding;ion binding;magnesium ion binding;metal ion binding;nucleotide binding;purine nucleotide binding;purine ribonucleoside triphosphate binding;purine ribonucleotide binding;ribonucleotide binding	biological regulation;cellular component assembly;cellular component organization;cellular homeostasis;cellular ion homeostasis;cellular membrane organization;cellular process;cytoskeleton organization;establishment of localization;homeostatic process;macromolecular complex assembly;membrane organization;multicellular organismal process;organelle organization;protein transport;regulation of organ…	cell part;cell projection;cytosol;endosome;extracellular organelle;Golgi apparatus;intracellular;intracellular membrane-bounded organelle;intracellular organelle;membrane;neuron projection;organelle;vesicle	Vibrio cholerae infection	3D-structure;Acetylation;Celljunction;Cellmembrane;Completeproteome;Cytoplasm;ER-Golgitransport;Golgiapparatus;GTP-binding;Lipoprotein;Membrane;Myristate;Nucleotide-binding;Postsynapticcellmembrane;Proteintransport;Referenceproteome;Synapse;Synaptosome;Transport	12	12	2	64.1	64.1	15.5	20.697	0	323.31	290370000000	239	0.116908	0.910161	0.0429153	0.0379375	0.785145	0.41628	-0.164845	-0.150839	0.94886
281	26.4153	26.3565	26.6027	25.9603	26.1541	26.4731	26.6538	26.8782	26.7411	26.2703	26.827	27.2264	18.7023	19.4915	19.4815	19.0955	20.4773	20.2555	19.3988	20.141	19.6573	20.1269	20.1636	20.2367	alanine-oxo-acid transaminase activity;binding;catalytic activity;cofactor binding;L-alanine:2-oxoglutarate aminotransferase activity;pyridoxal phosphate binding;transaminase activity;transferase activity;transferase activity, transferring nitrogenous groups;vitamin B6 binding;vitamin binding	amine metabolic process;biosynthetic process;cellular amino acid metabolic process;cellular ketone metabolic process;cellular metabolic process;cellular nitrogen compound metabolic process;cellular process;metabolic process;nitrogen compound metabolic process;organic acid metabolic process;primary metabolic process;small molecule metabolic process	cell part;intracellular membrane-bounded organelle;intracellular organelle;mitochondrion;organelle	Alanine, aspartate and glutamate metabolism;Carbon fixation in photosynthetic organisms	Aminotransferase;Completeproteome;Proteomicsidentification;Pyruvate;Referenceproteome;Transferase	7	7	7	17.8	17.8	17.8	57.841	0	16.964	1241000000	20	0.453397	0.676273	0.206089	0.171163	0.901039	0.213792	0.432499	0.349293	-4.34294e-08
282	29.2334	29.3714	29.3123	29.2339	29.4404	29.4111	29.302	29.4363	29.6043	29.6875	29.5689	30.1157	19.0645	19.7163	19.7419	17.9448	19.6603	19.5829	22.258	19.283	19.854	20.1115	19.3767	18.6169	adenylate cyclase inhibiting metabotropic glutamate receptor activity;calcium channel regulator activity;channel regulator activity;glutamate receptor activity;G-protein coupled receptor activity;group II metabotropic glutamate receptor activity;molecular transducer activity;receptor activity;signal transducer activity;signaling receptor activity;transmembrane signaling receptor activity	biological regulation;multicellular organismal process;neurological system process	cell part;cell projection;membrane;neuron projection	Neuroactive ligand-receptor interaction	3D-structure;Cellmembrane;Completeproteome;Disulfidebond;Glycoprotein;G-proteincoupledreceptor;Membrane;Receptor;Referenceproteome;Signal;Transducer;Transmembrane;Transmembranehelix	17	17	14	24.5	24.5	21	98.959	0	249.86	9592800000	128	1.24507	0.748705	0.109719	0.104831	1.49089	0.187265	0.456339	0.403592	-4.34294e-08
283	24.3667	22.994	23.7354	23.7782	22.6647	22.287	24.0137	22.6695	23.866	23.6781	23.4014	24.6076	19.5718	19.2568	18.2674	19.4511	19.0719	27.7389	20.0912	19.4022	20.4631	18.8537	19.9694	19.7831	structural molecule activity		cell part;macromolecular complex;protein complex		Coiledcoil;Completeproteome;Intermediatefilament;Keratin;Referenceproteome	16	3	0	20.7	4.5	0	57.609	0	13.377	446550000	4	-4.34294e-08	1	0	0	-4.34294e-08	1	0	0	-4.34294e-08
284	31.5572	31.5295	31.6621	31.6303	31.4643	31.7319	31.3789	31.4641	30.899	31.3941	31.0397	31.6344	21.1988	19.3517	18.6285	21.058	21.2322	20.4725	23.3668	19.2255	19.8856	19.898	19.8038	18.2697	binding;protein binding;SNAP receptor activity;SNARE binding	biological regulation;cellular component organization;cellular membrane organization;cellular process;establishment of localization;lipid transport;membrane docking;membrane fusion;membrane organization;organelle fusion;organelle organization;protein transport;regulation of protein stability;transport;vesicle organization	BLOC complex;cell part;cytoplasmic membrane-bounded vesicle;endomembrane system;extracellular organelle;intracellular membrane-bounded organelle;intracellular organelle;macromolecular complex;membrane;organelle;protein complex;vesicle	Phagosome	3D-structure;Acetylation;Coiledcoil;Completeproteome;Endosome;Golgiapparatus;Membrane;Phosphoprotein;Proteintransport;Referenceproteome;Transmembrane;Transmembranehelix;Transport	13	13	13	60.9	60.9	60.9	31.187	0	323.31	38028000000	84	0.440204	0.809051	-0.0849895	-0.0784974	0.907574	0.247376	-0.353006	-0.301696	-4.34294e-08
285	29.7106	29.7806	29.7268	29.7173	29.7218	29.7982	29.4583	29.6026	29.6247	29.5168	29.6564	29.9164	20.4659	19.5716	19.0596	19.8112	17.6102	21.1516	20.3888	19.8285	20.4572	18.9602	20.2133	22.6379	adenyl nucleotide binding;adenyl ribonucleotide binding;ATP binding;binding;catalytic activity;kinase activity;nucleotide binding;phosphotransferase activity, alcohol group as acceptor;protein kinase activity;purine nucleotide binding;purine ribonucleoside triphosphate binding;purine ribonucleotide binding;ribonucleotide binding;transferase activity;transferase activity, transferring phosphorus-c…	biological regulation;cellular component organization;cellular membrane organization;cellular metabolic process;cellular process;endocytosis;endosome transport;establishment of localization;macromolecule metabolic process;membrane invagination;membrane organization;metabolic process;regulation of transport;transport;vacuolar transport;vesicle-mediated transport			Completeproteome;Proteomicsidentification;Referenceproteome	23	23	23	32.2	32.2	32.2	103.36	0	130.46	10934000000	120	0.493704	0.8006	-0.0885844	-0.0823376	0.248413	0.740244	-0.0552564	-0.0508704	-4.34294e-08
286	31.2912	31.2977	31.4227	31.3776	31.2653	31.1716	31.1172	31.2344	31.3331	31.5325	31.3253	31.4091	20.4136	19.1483	18.7658	20.383	18.8567	19.7511	19.6421	19.6367	18.8636	18.7052	18.9427	20.413	catalytic activity;intramolecular transferase activity;isomerase activity;lanosterol synthase activity;oxidosqualene cyclase activity	alcohol metabolic process;biosynthetic process;lipid metabolic process;metabolic process;primary metabolic process;small molecule metabolic process	cell part;intracellular membrane-bounded organelle;intracellular organelle;lipid particle;membrane;organelle	Steroid biosynthesis	Acetylation;Completeproteome;Directproteinsequencing;Endoplasmicreticulum;Isomerase;Lipidbiosynthesis;Lipidmetabolism;Membrane;Proteomicsidentification;Referenceproteome;Repeat;Steroidbiosynthesis	25	25	25	42.7	42.7	42.7	83.283	0	315.81	34234000000	264	1.76875	0.69192	-0.150183	-0.143591	0.396873	0.737715	0.0527086	0.0498348	-4.34294e-08
287	24.7293	24.5165	24.8248	25.0347	25.1245	24.6274	24.858	24.8478	25.6037	25.5434	25.3719	25.0636	19.6704	20.2823	19.1941	19.4953	19.025	18.6137	18.9529	20.034	20.0659	20.0337	19.3548	19.0462	binding;nucleotide binding		cell part;intracellular non-membrane-bounded organelle;intracellular organelle;nucleolus;organelle	Ribosome biogenesis in eukaryotes	Completeproteome;Proteomicsidentification;Referenceproteome	5	5	5	7.2	7.2	7.2	84.372	0	7.6228	449460000	18	0.241456	0.8095	0.0881057	0.0767455	2.04823	0.110836	0.619365	0.533036	-4.34294e-08
288	27.5365	27.8443	27.9491	27.8592	27.5529	27.8206	27.8022	27.8817	28.1486	28.4786	28.2503	28.5356	19.7442	19.2704	21.5004	19.1686	18.9068	19.6035	20.3097	18.89	20.0511	19.6492	20.5512	19.409	adenyl nucleotide binding;adenyl ribonucleotide binding;ADP binding;AMP binding;ATP binding;binding;catalytic activity;enzyme binding;kinase activity;kinase binding;nucleotide binding;phosphotransferase activity, alcohol group as acceptor;protein binding;protein kinase activity;protein kinase binding;purine nucleotide binding;purine ribonucleoside triphosphate binding;purine ribonucleotide bindin…	biological regulation;biosynthetic process;cellular component assembly;cellular component organization;cellular ketone metabolic process;cellular lipid metabolic process;cellular metabolic process;cellular process;lipid metabolic process;macromolecular complex assembly;metabolic process;organic acid metabolic process;primary metabolic process;protein complex assembly;small molecule metabolic proc…	cell part;extracellular organelle;macromolecular complex;membrane;nucleoplasm;organelle;protein complex;vesicle	Adipocytokine signaling pathway;Hypertrophic cardiomyopathy (HCM);Insulin signaling pathway	3D-structure;ATP-binding;CBSdomain;Completeproteome;Directproteinsequencing;Fattyacidbiosynthesis;Fattyacidmetabolism;Lipidbiosynthesis;Lipidmetabolism;Nucleotide-binding;Phosphoprotein;Referenceproteome;Repeat	16	14	14	3.3	3	3	628.82	0	36.956	3414000000	49	0.104827	0.929732	-0.0329413	-0.0295298	2.30313	0.130919	0.555993	0.492625	-4.34294e-08
289	26.6849	27.1272	26.2334	26.6975	26.5551	26.7291	26.754	27.0661	27.1571	26.6424	26.9911	26.1628	19.4441	19.4596	19.6361	17.9406	20.3018	19.5447	20.3434	19.7319	17.9608	20.8768	19.6656	19.6471	acid-amino acid ligase activity;catalytic activity;ligase activity;ligase activity, forming carbon-nitrogen bonds;small conjugating protein ligase activity;ubiquitin-protein ligase activity	biological regulation;catabolic process;cellular metabolic process;cellular process;macromolecule metabolic process;macromolecule modification;metabolic process;phosphorus metabolic process;primary metabolic process;protein dephosphorylation;protein metabolic process;protein modification by small protein conjugation or removal;protein modification process;proteolysis;proteolysis involved in cellu…	cell part;centrosome;cytosol;intracellular membrane-bounded organelle;intracellular non-membrane-bounded organelle;intracellular organelle;macromolecular complex;microtubule organizing center;nucleus;organelle;protein complex;ubiquitin ligase complex	Circadian rhythm - mammal;Hedgehog signaling pathway;Oocyte meiosis;Shigellosis;Ubiquitin mediated proteolysis;Wnt signaling pathway	Completeproteome;Proteomicsidentification;Referenceproteome;Repeat;WDrepeat	7	7	1	13.6	13.6	2.3	60.933	0	12.34	1424300000	25	0.162901	0.815729	0.0903506	0.0745955	0.0654074	0.780821	0.0525994	0.0409115	-4.34294e-08
290	25.4388	25.1305	25.8743	25.5373	25.7055	25.6842	25.6182	25.2582	25.7064	26.13	25.068	25.4853	20.2647	17.0634	19.9811	21.11	19.0858	19.8223	19.9312	19.9549	20.2628	19.4475	19.6482	21.3563	binding;mRNA binding;nucleic acid binding;RNA binding	anatomical structure development;biological regulation;cellular metabolic process;cellular nitrogen compound metabolic process;cellular process;developmental process;macromolecule metabolic process;metabolic process;mRNA metabolic process;mRNA processing;nitrogen compound metabolic process;nucleobase-containing compound metabolic process;primary metabolic process;RNA metabolic process;RNA process…	cell part;intracellular membrane-bounded organelle;intracellular non-membrane-bounded organelle;intracellular organelle;nucleolus;nucleus;organelle		Completeproteome;Nucleus;Referenceproteome;Repeat;RNA-binding	10	6	6	25.9	16.6	16.6	49.149	0	11.972	617140000	18	0.145366	0.848005	0.0713	0.0601479	0.143344	0.602477	0.10221	0.0805277	-4.34294e-08
291	28.0123	27.8701	27.9742	28.1836	27.9791	28.0823	27.8971	27.7926	27.8809	28.0732	27.7811	27.8779	20.3356	20.6615	19.4176	20.4037	20.7427	19.685	19.527	19.7659	18.8072	19.5049	19.5404	19.9036					Coiledcoil;Completeproteome;Referenceproteome	7	7	7	13.3	13.3	13.3	50.479	0	28.293	3291500000	61	0.346166	0.832544	-0.0722837	-0.0663405	0.556582	0.541638	-0.106772	-0.0980098	-4.34294e-08
292	24.6778	25.2317	24.8422	25.0277	25.6995	25.1458	24.5571	25.0813	24.7685	24.4123	24.5819	24.9919	20.3622	19.9138	19.0236	20.5176	18.3224	21.0647	19.3171	19.2978	19.0717	20.0273	19.5238	19.1547	adenyl nucleotide binding;adenyl ribonucleotide binding;ATP binding;binding;catalytic activity;enzyme binding;glutamate receptor binding;GTPase binding;hydrolase activity;hydrolase activity, acting on acid anhydrides;hydrolase activity, acting on acid anhydrides, in phosphorus-containing anhydrides;ionotropic glutamate receptor binding;motor activity;nucleoside-triphosphatase activity;nucleotide …	biological regulation;cellular localization;cellular process;establishment of localization;localization;organelle localization;protein transport;transport;vesicle-mediated transport	cell body;cell part;cell projection;extracellular organelle;macromolecular complex;neuron projection;neuronal cell body;organelle;protein complex;vesicle		Actin-binding;ATP-binding;Calmodulin-binding;Coiledcoil;Completeproteome;Cytoplasm;Motorprotein;Myosin;Nucleotide-binding;Phosphoprotein;Proteintransport;Proteomicsidentification;Referenceproteome;Repeat;Transport	13	5	5	7.2	3.6	3.6	213.72	0	6.5591	380280000	7	0.27149	0.704042	0.176087	0.139494	0.725645	0.304471	-0.256217	-0.218522	-4.34294e-08
293	33.1827	33.2539	33.1469	33.1086	33.2351	33.2945	33.1111	33.1956	33.6027	33.4448	33.5354	33.2542	23.08	22.6332	22.5693	23.0347	23.6687	22.8273	20.4442	22.5025	19.1487	23.9382	24.2609	19.4943		biological regulation;cellular homeostasis;cellular ion homeostasis;cellular process;homeostatic process;response to abiotic stimulus;response to stimulus;response to stress	cell part;intracellular membrane-bounded organelle;intracellular organelle;membrane;mitochondrion;organelle		Acetylation;Coiledcoil;Completeproteome;Membrane;Mitochondrion;Mitochondrioninnermembrane;Phosphoprotein;Referenceproteome;Transitpeptide;Transmembrane;Transmembranehelix	41	41	41	52.3	52.3	52.3	86.229	0	323.31	139510000000	669	0.306045	0.918704	0.0360165	0.0343225	1.60094	0.269033	0.286231	0.264612	0.262383
294	23.7553	23.1718	23.5959	23.6815	24.5331	23.5157	22.5058	23.2654	24.3052	24.8345	26.042	24.2408	20.1447	19.2031	18.5157	19.8508	19.5863	18.441	19.3827	18.1317	19.5641	19.0816	19.8065	20.6131					Completeproteome;Referenceproteome	2	2	2	9.1	9.1	9.1	38.414	0.00017147	3.4711	101010000	4	-4.34294e-08	1	0	0	-4.34294e-08	1	0	0	-4.34294e-08
295	23.369	25.2095	23.8733	23.6333	22.9501	25.2926	24.2615	24.1592	21.755	24.1828	22.4179	25.0793	20.884	19.3637	19.2913	19.7893	18.5979	19.6002	19.3907	19.2399	19.8285	20.2349	19.6359	19.6453	adenyl nucleotide binding;adenyl ribonucleotide binding;ATP binding;binding;catalytic activity;kinase activity;nucleotide binding;purine nucleotide binding;purine ribonucleoside triphosphate binding;purine ribonucleotide binding;ribonucleotide binding;transferase activity;transferase activity, transferring phosphorus-containing groups			Amino sugar and nucleotide sugar metabolism;Fructose and mannose metabolism	ATP-binding;Completeproteome;Kinase;Nucleotide-binding;Proteomicsidentification;Referenceproteome;Transferase	2	2	2	2.6	2.6	2.6	111.18	0.0035814	1.9729	54678000	3	-4.34294e-08	1	0	0	-4.34294e-08	1	0	0	-4.34294e-08
296	30.9078	30.788	30.7763	30.7287	30.623	30.6978	30.694	30.6505	30.6218	31.1498	30.6803	30.9675	18.9699	21.1957	19.8695	19.6928	19.598	18.1841	20.3808	19.0137	19.9818	22.3176	20.8121	19.9384	binding;protein binding;protein domain specific binding;SH2 domain binding;SH3 domain binding	biological regulation;cellular process;regulation of organelle organization;response to abiotic stimulus;response to external stimulus;response to stimulus;signal transduction	cell part;cytoplasm;macromolecular complex;protein complex		Acetylation;Actin-binding;Coiledcoil;Completeproteome;Cytoplasm;Cytoskeleton;Phosphoprotein;Referenceproteome;Repeat;SH3-binding	19	19	19	30.5	30.5	30.5	80.746	0	157.37	23676000000	141	1.51415	0.714864	-0.133831	-0.128422	0.156368	0.750932	0.0546532	0.0483786	-4.34294e-08
297	22.9675	25.1701	24.8903	22.299	23.0953	22.8277	22.3025	22.6491	24.1008	22.6623	23.5889	24.523	19.6773	20.9457	18.6199	20.7098	19.8427	19.1289	20.1315	18.4058	20.5075	20.2381	20.1992	19.3625						34	2	2	51.7	5.5	5.5	87.912	0	4.5049	0	2	-4.34294e-08	1	0	0	-4.34294e-08	1	0	0	-4.34294e-08
298	24.632	24.7066	24.1998	24.3065	24.5699	23.284	24.4761	24.6342	24.4006	23.81	21.9629	24.9441	19.0859	19.1537	18.6102	19.8684	20.672	20.3471	19.8359	20.0803	18.8222	19.9813	19.5825	19.3888		anatomical structure development;biological adhesion;biological regulation;cell adhesion;cellular component organization;cellular process;developmental process	cell part;extracellular region;membrane;plasma membrane		Celladhesion;Cellmembrane;Completeproteome;Disulfidebond;Glycoprotein;GPI-anchor;Immunoglobulindomain;Lipoprotein;Membrane;Referenceproteome;Repeat;Secreted;Signal	4	3	3	6.2	5	5	109.32	0.0038521	1.8628	214440000	5	0.253793	0.683641	-0.220213	-0.163916	0.428505	0.184826	-0.681817	-0.410772	-4.34294e-08
299	27.7066	27.6638	27.628	27.6805	27.7154	27.4947	27.6218	27.7113	27.5336	27.1746	27.5085	26.553	20.5928	19.7476	18.363	20.6592	18.9036	19.6791	18.4551	18.9054	19.2673	19.64	19.8759	20.6519	AMP-activated protein kinase activity;binding;catalytic activity;enzyme binding;kinase activity;kinase binding;phosphotransferase activity, alcohol group as acceptor;protein binding;protein kinase activity;protein kinase binding;protein serine/threonine kinase activity;transferase activity;transferase activity, transferring phosphorus-containing groups	biological regulation;biosynthetic process;cellular ketone metabolic process;cellular lipid metabolic process;cellular metabolic process;cellular process;lipid metabolic process;macromolecule metabolic process;macromolecule modification;metabolic process;organic acid metabolic process;phosphorus metabolic process;primary metabolic process;protein metabolic process;protein modification process;pro…	cell part;cytoplasm;macromolecular complex;nucleoplasm;protein complex	Adipocytokine signaling pathway;Hypertrophic cardiomyopathy (HCM);Insulin signaling pathway	3D-structure;Completeproteome;Fattyacidbiosynthesis;Fattyacidmetabolism;Kinase;Lipidbiosynthesis;Lipidmetabolism;Phosphoprotein;Referenceproteome;Transferase	8	8	7	43.9	43.9	40.2	30.227	0	24.38	2402800000	36	0.244162	0.925309	-0.0339007	-0.032154	0.894627	0.197528	-0.477259	-0.388361	-4.34294e-08
300	24.9165	25.3087	23.9003	23.631	25.1018	23.8912	25.3458	25.4137	24.8839	22.8961	24.6791	24.2662	21.0142	20.5075	20.7296	20.5116	18.3082	20.1267	19.9118	19.2992	19.6728	21.616	19.973	19.6172					Completeproteome;Proteomicsidentification;Referenceproteome	1	1	1	11.6	11.6	11.6	28.943	0	9.1419	285360000	2	0.411191	0.579063	0.498982	0.324941	-4.34294e-08	1	0	0	-4.34294e-08
301	31.7572	31.652	31.6305	31.832	31.6444	31.7905	31.5639	31.3973	31.644	31.8134	31.8301	31.228	19.3892	20.0075	19.6694	21.4479	22.7528	20.1811	20.5862	19.8611	20.075	18.7838	19.7797	19.2378						9	9	9	52.9	52.9	52.9	19.965	0	113.61	42257000000	157	0.57446	0.742789	-0.118869	-0.108605	0.235057	0.62061	-0.0890388	-0.0775764	-4.34294e-08
302	29.4556	29.2559	29.2959	29.2702	29.46	28.9796	29.3405	29.2587	29.5061	29.39	29.5211	29.465	18.5746	19.1811	19.7861	19.6967	19.2908	19.8971	21.3396	19.2414	19.5377	22.9658	17.6259	19.6226		anatomical structure development;biological regulation;cell development;cellular component organization;cellular process;developmental process;establishment of localization;exocytosis;extracellular matrix organization;extracellular structure organization;protein transport;response to stimulus;response to stress;secretion;transport;vesicle-mediated transport	cell part;membrane		Completeproteome;Proteomicsidentification;Referenceproteome	26	26	26	24	24	24	153.47	0	173.78	8599600000	138	0.206652	0.865921	-0.0596867	-0.0536723	1.40987	0.42507	0.151152	0.143315	-4.34294e-08
303	24.0785	24.5191	23.8976	24.0997	23.0939	23.1701	22.304	23.5875	23.4654	23.1304	22.5538	23.2959	18.784	20.015	20.3572	20.8075	19.2776	19.7623	19.4506	19.1375	19.1921	20.1912	18.5411	20.1407	binding;cation binding;ion binding;metal ion binding				Completeproteome;Proteomicsidentification;Referenceproteome	1	1	1	1.7	1.7	1.7	79.367	0.0017563	2.3826	67556000	8	-4.34294e-08	1	0	0	2.18104	0.0269785	-1.03731	-0.838081	-4.34294e-08
304	26.1015	26.1674	26.0663	25.74	25.8298	26.0374	26.3096	26.5066	26.5003	24.3509	26.3053	23.2664	20.34	21.0804	18.0173	20.5599	20.4728	19.609	20.0512	21.7233	20.4157	21.4189	19.6329	20.6117	binding;cation binding;ion binding;metal ion binding;transition metal ion binding;zinc ion binding		cell part;cytoplasm;synapse		Coiledcoil;Completeproteome;Cytoplasm;Metal-binding;Referenceproteome;Zinc;Zinc-finger	6	1	1	9.9	3.1	3.1	69.649	0	6.3662	789320000	5	0.368238	0.712804	0.15204	0.1292	0.484039	0.132666	-0.913106	-0.510775	-4.34294e-08
305	27.431	27.4152	27.5153	27.2143	27.42	27.5332	27.6019	27.4962	27.1957	27.0329	27.4201	27.1249	21.2048	20.5767	19.3135	20.2718	18.4371	19.7636	19.3062	19.9658	18.0234	18.9812	19.6252	19.9795	binding;catalytic activity;cation binding;cysteine-type endopeptidase activity;cysteine-type peptidase activity;endopeptidase activity;hydrolase activity;ion binding;metal ion binding;peptidase activity;peptidase activity, acting on L-amino acid peptides;small conjugating protein-specific protease activity;ubiquitin-specific protease activity	biological regulation;catabolic process;cellular metabolic process;cellular process;macromolecule metabolic process;macromolecule modification;metabolic process;primary metabolic process;protein metabolic process;protein modification by small protein conjugation or removal;protein modification process;proteolysis;proteolysis involved in cellular protein catabolic process;regulation of cell cycle;…	cell part;cytoplasm;cytosol;membrane		Completeproteome;Directproteinsequencing;Endoplasmicreticulum;Hydrolase;Membrane;Metal-binding;Protease;Proteomicsidentification;Referenceproteome;Repeat;Thiolprotease;Transmembrane;Transmembranehelix;Ublconjugationpathway;Zinc;Zinc-finger	10	10	10	8.3	8.3	8.3	146.2	0	40.342	2138600000	49	0.765658	0.740909	0.118857	0.110645	0.974136	0.353578	-0.200546	-0.181593	-4.34294e-08
306	29.0037	29.0379	28.9997	29.1892	28.8059	28.9159	28.9421	29.0382	28.7566	28.659	28.7221	28.4243	19.5907	22.0611	20.1348	20.1035	19.6761	20.0358	18.2826	20.8072	19.1756	20.0361	19.2601	18.4989	binding;nucleic acid binding;RNA binding			RNA transport	Completeproteome;Proteomicsidentification;Referenceproteome	10	10	10	24.5	24.5	24.5	45.729	0	49.48	6671300000	94	1.04456	0.718716	-0.132086	-0.123975	2.28252	0.192666	-0.417121	-0.383677	-4.34294e-08
307	27.6206	27.5372	27.5862	27.4797	27.6743	27.4923	27.6395	27.8756	27.966	28.2942	27.7304	27.7821	19.9029	20.7646	18.4413	20.6672	20.2905	20.4764	19.1056	19.7027	20.0156	19.1094	20.079	20.2428	binding;chromatin binding;DNA binding;enhancer binding;enhancer sequence-specific DNA binding;nucleic acid binding;protein binding transcription factor activity;regulatory region DNA binding;regulatory region nucleic acid binding;sequence-specific DNA binding;transcription cofactor activity;transcription factor binding transcription factor activity;transcription regulatory region DNA binding;tran…	anatomical structure development;anatomical structure morphogenesis;biological regulation;biosynthetic process;cell differentiation;cellular component assembly;cellular component organization;cellular metabolic process;cellular nitrogen compound metabolic process;cellular process;chromatin modification;chromatin organization;chromosome organization;developmental process;histone modification;homeo…	cell part;intracellular membrane-bounded organelle;intracellular organelle;macromolecular complex;nucleus;organelle;protein complex;transcription factor complex		Completeproteome;Proteomicsidentification;Referenceproteome	7	7	7	24	24	24	42.779	0	19.298	2883200000	43	0.602407	0.751855	0.114469	0.105532	1.28198	0.222958	0.387258	0.342373	-4.34294e-08
308	25.9703	25.7535	25.419	26.0108	25.6889	25.5783	25.7299	25.9961	26.1539	26.0798	26.7593	26.4368	20.1049	21.0881	20.0913	19.9331	19.8564	18.8041	18.9574	19.7236	19.1121	20.0844	20.614	18.6422	binding;cytokine activity;cytokine receptor binding;protein binding;receptor binding;transforming growth factor beta receptor binding	anatomical structure development;biological regulation;cell development;cell differentiation;cellular process;developmental process;multicellular organismal process;regulation of protein modification process;response to chemical stimulus;response to endogenous stimulus;response to stimulus;rhythmic process;signal transduction	extracellular space		Cleavageonpairofbasicresidues;Completeproteome;Cytokine;Disulfidebond;Glycoprotein;Growthfactor;Osteogenesis;Referenceproteome;Secreted;Signal	1	1	1	3.7	3.7	3.7	45.361	0.0020547	2.2144	836810000	9	0.0894175	0.918744	-0.0400915	-0.0345061	1.48125	0.140834	0.569014	0.472033	-4.34294e-08
309	25.7478	25.9269	25.5931	25.786	25.2413	25.2774	26.1031	25.85	25.9472	26.4697	25.6617	26.1335	20.9982	19.0669	19.1823	20.48	20.1523	19.9265	18.0077	17.3805	19.4886	20.5614	19.7298	19.6685	5'-3' DNA helicase activity;5'-3' RNA helicase activity;adenyl nucleotide binding;adenyl ribonucleotide binding;ATP binding;ATPase activity;ATPase activity, coupled;ATP-dependent 5'-3' DNA helicase activity;ATP-dependent 5'-3' RNA helicase activity;ATP-dependent DNA helicase activity;ATP-dependent helicase activity;ATP-dependent RNA helicase activity;binding;catalytic activity;cation binding;DNA …	biological regulation;cellular component assembly;cellular component organization;cellular metabolic process;cellular nitrogen compound metabolic process;cellular process;DNA geometric change;DNA metabolic process;macromolecular complex assembly;macromolecule metabolic process;metabolic process;nitrogen compound metabolic process;nucleobase-containing compound metabolic process;primary metabolic …	cell part;cell projection;cytoplasm;intracellular membrane-bounded organelle;intracellular organelle;macromolecular complex;membrane;neuron projection;nucleus;organelle;protein complex;ribonucleoprotein complex		Acetylation;Activator;ATP-binding;Cellprojection;Coiledcoil;Completeproteome;Cytoplasm;DNA-binding;Helicase;Hydrolase;Metal-binding;Nucleotide-binding;Nucleus;Proteomicsidentification;Referenceproteome;Ribonucleoprotein;RNA-binding;Transcription;Transcriptionregulation;tRNA-binding;Zinc;Zinc-finger	7	7	7	10.6	10.6	10.6	95.488	0	14.498	754430000	20	0.255355	0.73056	-0.145474	-0.118826	0.723365	0.283522	0.289565	0.244815	-4.34294e-08
310	29.8572	30.0633	29.9886	29.9618	29.8125	29.9675	29.8377	29.8093	30.1341	29.9382	29.8558	30.039	19.2566	19.7285	19.4911	20.066	20.007	19.1689	18.9114	20.8322	21.1903	20.5658	20.015	20.2981			cell part;cytoplasm;extracellular organelle;organelle;vesicle		Coiledcoil;Completeproteome;Cytoplasm;Phosphoprotein;Referenceproteome	24	23	22	23.7	23.2	22.6	131.73	0	119.64	12989000000	127	1.00398	0.748528	-0.11099	-0.105029	0.120655	0.877867	0.0240388	0.0223831	-4.34294e-08
311	25.4623	25.8523	26.0575	26.0952	26.3341	25.7756	25.784	25.7533	25.5043	25.7939	26.2912	26.1215	19.5703	19.1703	18.4394	21.2546	18.9666	20.6038	19.3912	17.9832	18.6617	19.9855	18.5983	15.6605			cell part;cytoplasm;intracellular non-membrane-bounded organelle;intracellular organelle;macromolecular complex;nucleolus;organelle;protein complex		Acetylation;Coiledcoil;Completeproteome;Cytoplasm;Nucleus;Phosphoprotein;Referenceproteome	3	3	3	7.7	7.7	7.7	61.774	0	12.09	790690000	16	0.0800727	0.906808	0.0449057	0.0373527	0.0980035	0.737812	0.060873	0.0496049	-4.34294e-08
312	25.7914	25.3066	25.5262	25.6799	25.7565	26.4217	25.7754	26.4831	26.2691	26.7205	25.9891	26.5989	19.9392	19.1831	20.2074	19.5883	19.4414	20.0766	20.2771	19.7912	19.8385	20.8882	19.756	20.4188	binding;protein binding;receptor activity;receptor binding	anatomical structure development;biological adhesion;biological regulation;cell adhesion;cellular lipid metabolic process;cellular metabolic process;cellular process;developmental process;lipid metabolic process;metabolic process;primary metabolic process;response to stimulus;signal transduction	cell part;cell surface;extracellular organelle;macromolecular complex;organelle;protein complex;receptor complex;vesicle	Arrhythmogenic right ventricular cardiomyopathy (ARVC);Cell adhesion molecules (CAMs);Dilated cardiomyopathy;ECM-receptor interaction;Focal adhesion;Hypertrophic cardiomyopathy (HCM);Regulation of actin cytoskeleton	Celladhesion;Completeproteome;Integrin;Membrane;Referenceproteome;Transmembrane	7	7	7	16.4	16.4	16.4	62.41	0	12.887	887950000	19	1.16325	0.546251	0.533146	0.435356	2.07685	0.0601757	0.818359	0.68432	-4.34294e-08
313	24.8425	23.7071	25.4447	25.1563	24.8368	25.1409	25.1162	25.0526	25.065	25.4955	25.4592	25.4988	18.8752	19.6869	18.8737	20.3957	20.1123	19.2847	19.5968	20.3166	19.8661	19.4128	20.5783	19.2761	binding;DNA binding;enzyme regulator activity;GTPase regulator activity;guanyl-nucleotide exchange factor activity;nucleic acid binding;nucleoside-triphosphatase regulator activity;Ras guanyl-nucleotide exchange factor activity;Rho guanyl-nucleotide exchange factor activity;small GTPase regulator activity	biological regulation;cellular process;response to stimulus;signal transduction	cell part;intracellular;macromolecular complex;protein complex	Acute myeloid leukemia;B cell receptor signaling pathway;Chemokine signaling pathway;Chronic myeloid leukemia;Dorso-ventral axis formation;Endometrial cancer;ErbB signaling pathway;Fc epsilon RI signaling pathway;Focal adhesion;Gap junction;Glioma;GnRH signaling pathway;Hepatitis C;Insulin signaling pathway;Jak-STAT signaling pathway;MAPK signaling pathway;MAPK signaling pathway - fly;Natural kil…	Completeproteome;Guanine-nucleotidereleasingfactor;Referenceproteome	10	4	4	8.8	3.6	3.6	136.89	0	14.553	444080000	2	0.249475	0.6752	0.248966	0.179522	0.659495	0.175412	0.591949	0.424372	-4.34294e-08
314	25.7079	25.3879	25.9441	26.7019	25.577	25.5249	25.5964	25.3427	23.469	25.4321	25.1332	25.7164	19.7566	20.296	19.3181	21.0792	20.235	19.2674	19.7999	20.5602	21.1029	20.6571	20.1299	19.5925	binding;fibronectin binding;growth factor binding;insulin-like growth factor binding;insulin-like growth factor I binding;insulin-like growth factor II binding;protein binding	alcohol metabolic process;anatomical structure morphogenesis;biological regulation;carbohydrate metabolic process;cell differentiation;cell proliferation;cellular metabolic process;cellular process;developmental process;growth;homeostatic process;metabolic process;molting cycle;multicellular organismal process;primary metabolic process;regulation of translation;response to chemical stimulus;respo…	extracellular space		Completeproteome;Directproteinsequencing;Disulfidebond;Growthfactorbinding;Referenceproteome;Secreted;Signal	3	3	3	11.4	11.4	11.4	30.298	0	6.8965	593380000	5	0.645144	0.578366	-0.42522	-0.33074	0.830338	0.0784757	-0.997773	-0.632998	-4.34294e-08
315	27.7958	28.0339	28.0403	27.9754	28.1397	28.0116	28.1863	27.9918	27.8359	27.7731	27.6625	27.2516	22.2247	20.8856	20.2407	19.1185	19.7818	20.0833	20.3667	19.378	20.0465	19.3932	19.5379	20.1476	binding;chromatin binding	biological regulation;developmental maturation;developmental process;immune system process;multi-organism process;regulation of DNA metabolic process;response to biotic stimulus;response to stimulus;response to stress	cell part;cytoplasm;intracellular membrane-bounded organelle;intracellular organelle;membrane;nucleus;organelle		ANKrepeat;Completeproteome;Proteomicsidentification;Referenceproteome;Repeat	20	20	15	11.1	11.1	8.9	267.31	0	95.176	3213900000	55	0.805771	0.736236	0.121025	0.112646	1.09299	0.250453	-0.330554	-0.289139	-4.34294e-08
316	25.6978	25.537	25.3386	25.3812	23.546	25.245	25.5366	25.9067	25.7754	25.5471	25.7875	25.8246	20.4377	19.3805	21.227	20.262	18.8217	19.7804	19.5022	18.7704	19.6502	20.2258	19.9997	19.3359	binding;nucleic acid binding	cellular process;response to abiotic stimulus;response to heat;response to stimulus;response to stress			Completeproteome;Referenceproteome	4	4	4	7.8	7.8	7.8	88.876	0	13.178	508690000	7	0.325356	0.63654	-0.430061	-0.281378	1.23722	0.301288	0.245034	0.222109	-4.34294e-08
317	24.6584	22.7544	23.2027	23.5564	23.5444	22.8002	24.1165	23.9135	27.4779	23.2815	22.2202	23.9507	20.3685	20.163	19.6219	19.3203	18.8821	20.0519	18.6586	19.8101	19.6811	19.6888	20.3557	19.736						1	1	1	1.5	1.5	1.5	111.42	0.0098995	1.3325	165340000	1	-4.34294e-08	1	0	0	-4.34294e-08	1	0	0	-4.34294e-08
318	26.8306	27.3097	27.2179	26.8778	27.6538	27.8597	28.0162	27.6687	27.2843	27.1254	27.6002	27.3409	20.1696	18.6084	20.5364	19.5404	20.7022	18.3717	19.8324	18.3349	19.3239	19.7202	19.3875	18.5263	binding;GTP binding;guanyl nucleotide binding;guanyl ribonucleotide binding;nucleotide binding;purine nucleotide binding;purine ribonucleoside triphosphate binding;purine ribonucleotide binding;ribonucleotide binding		cell part;cytoplasm;cytoskeleton;intracellular non-membrane-bounded organelle;intracellular organelle;organelle		Acetylation;Coiledcoil;Completeproteome;Cytoplasm;Cytoskeleton;GTP-binding;Nucleotide-binding;Phosphoprotein;Proteomicsidentification;Referenceproteome	9	4	4	25.6	14.7	14.7	51.251	0	19.893	2287000000	22	2.49391	0.393138	0.740599	0.645258	0.903209	0.281969	0.278708	0.241216	-4.34294e-08
319	28.0465	28.0996	27.9752	27.9432	28.3116	28.3515	28.4479	28.4834	28.5501	28.5731	28.632	28.3757	20.2328	20.7692	19.6072	19.2433	20.0359	20.949	18.5635	19.4273	19.7288	20.1716	19.662	22.8674	binding;calcium channel activity;cation channel activity;cation transmembrane transporter activity;channel activity;extracellular matrix binding;gated channel activity;ion channel activity;ion transmembrane transporter activity;passive transmembrane transporter activity;substrate-specific channel activity;substrate-specific transmembrane transporter activity;substrate-specific transporter activit…	anatomical structure formation involved in morphogenesis;anatomical structure morphogenesis;biological adhesion;biological regulation;cell adhesion;cell differentiation;cell growth;cell morphogenesis;cell motility;cellular component morphogenesis;cellular component movement;cellular component organization;cellular membrane organization;cellular process;developmental process;endocytosis;establishm…	cell part;extracellular organelle;macromolecular complex;membrane;organelle;plasma membrane;protein complex;receptor complex;vesicle		Celladhesion;Completeproteome;Integrin;Membrane;Proteomicsidentification;Receptor;Referenceproteome;Repeat;Transmembrane;Transmembranehelix	17	17	17	20.1	20.1	20.1	115.58	0	94.562	4342800000	78	3.39192	0.549572	0.38247	0.363068	3.32123	0.137293	0.516572	0.48487	-4.34294e-08
320	29.9393	29.8968	29.9094	30.1859	29.6864	29.9168	29.6516	29.8829	28.3661	28.739	28.1525	28.2366	20.442	20.5334	19.6224	20.0763	19.756	20.8531	21.8208	19.209	20.2007	19.0539	19.9847	21.1145		cellular component organization;cellular process;cytoskeleton organization;organelle organization			Completeproteome;Proteomicsidentification;Referenceproteome	17	17	12	53.4	53.4	33	48.639	0	123.08	9652900000	89	1.0754	0.66783	-0.198415	-0.181049	3.72094	0.00283333	-1.60929	-1.4038	-4.34294e-08
321	23.2739	24.3246	23.1097	24.4448	23.2549	27.2139	23.0094	22.5666	23.0547	24.675	23.2931	23.9195	18.5533	21.3535	19.4277	20.61	19.2643	20.1503	20.3274	19.8828	20.8458	20.7775	19.9294	19.2363	3',5'-cyclic-AMP phosphodiesterase activity;3',5'-cyclic-nucleotide phosphodiesterase activity;binding;catalytic activity;cation binding;cyclic-nucleotide phosphodiesterase activity;hydrolase activity;hydrolase activity, acting on ester bonds;ion binding;metal ion binding;phosphoric diester hydrolase activity;phosphoric ester hydrolase activity	biological regulation;cellular process;metabolic process;response to stimulus;signal transduction		Purine metabolism	Completeproteome;Hydrolase;Metal-binding;Referenceproteome	1	1	1	2.2	2.2	2.2	48.223	0.0067436	1.4928	160760000	1	-4.34294e-08	1	0	0	-4.34294e-08	1	0	0	-4.34294e-08
322	25.5983	25.2849	23.5881	24.8151	23.0612	24.9953	24.9748	25.2793	22.2251	25.7113	25.7009	25.5957	20.7841	18.9002	19.992	19.4031	19.7221	19.7778	18.8706	19.0135	20.48	20.5545	19.1254	21.6879	acid-amino acid ligase activity;binding;catalytic activity;cation binding;ion binding;ligase activity;ligase activity, forming carbon-nitrogen bonds;metal ion binding;small conjugating protein ligase activity;transition metal ion binding;ubiquitin-protein ligase activity;zinc ion binding	biological regulation;cellular process;establishment of localization;exocytosis;regulation of cell cycle;secretion;transport;vesicle-mediated transport	cell part;cytoplasmic membrane-bounded vesicle;extracellular organelle;intracellular membrane-bounded organelle;intracellular organelle;organelle;vesicle		Completeproteome;Metal-binding;Referenceproteome;Zinc;Zinc-finger	3	3	3	5.2	5.2	5.2	81.472	0	19.546	400320000	9	0.136489	0.690602	-0.243966	-0.145673	0.00454246	0.967194	-0.0133433	-0.00678014	-4.34294e-08
323	23.2602	24.9035	24.5265	24.7902	24.7497	24.8473	25.5033	25.3638	25.12	25.1803	22.814	25.3092	18.9844	18.2358	20.2683	18.8606	20.0195	20.3323	18.4685	19.9275	19.6414	20.7816	20.5108	20.4424	binding;CD4 receptor binding;protein binding;receptor binding		cell part;cytoplasmic membrane-bounded vesicle;cytosol;intracellular membrane-bounded organelle;intracellular organelle;nucleoplasm;organelle;vesicle		Completeproteome;Cytoplasm;Phosphoprotein;Referenceproteome	4	4	4	20.7	20.7	20.7	29.576	0	32.356	356930000	15	0.837144	0.498319	0.745922	0.524631	0.123504	0.435867	0.235792	0.138042	-4.34294e-08
324	23.1962	23.4402	22.9606	23.6141	22.9954	23.3689	23.001	23.2279	22.7096	23.2973	23.0694	24.7463	20.0014	19.8047	19.77	19.6878	21.0244	18.9211	20.0243	18.5724	20.3902	20.8532	19.5885	19.3687			cell part;cytoskeleton;intracellular non-membrane-bounded organelle;intracellular organelle;organelle		Completeproteome;Referenceproteome	1	1	1	3	3	3	57.432	0.0066056	1.519	92785000	3	0.39492	0.709623	-0.154488	-0.132109	0.117701	0.53067	0.152832	0.10403	-4.34294e-08
325	29.2248	29.5366	29.4153	28.8787	29.1537	29.2446	29.554	29.0905	26.9744	25.4946	27.1565	25.048	19.3638	19.58	18.9103	20.1724	19.9566	19.4997	19.841	19.0185	18.9087	20.0437	18.9215	19.6723	axon guidance receptor activity;molecular transducer activity;receptor activity;signal transducer activity;signaling receptor activity;transmembrane signaling receptor activity	anatomical structure development;biological adhesion;biological regulation;cell adhesion;cell motility;cell recognition;cellular component movement;cellular process;developmental process;growth;locomotion;response to chemical stimulus;response to external stimulus;response to stimulus;signal transduction	cell body;cell part;cell projection;cell surface;cytoplasm;membrane;neuron projection;neuronal cell body;plasma membrane	Axon guidance	Chemotaxis;Completeproteome;Developmentalprotein;Differentiation;Disulfidebond;Glycoprotein;Immunoglobulindomain;Membrane;Neurogenesis;Phosphoprotein;Proteomicsidentification;Receptor;Referenceproteome;Repeat;Signal;Transmembrane;Transmembranehelix;Ublconjugation	23	21	21	20.3	18.7	18.7	177.94	0	75.329	5595900000	85	0.00593392	0.994544	-0.00314283	-0.00267132	2.12873	0.00624	-3.09546	-2.00173	-4.34294e-08
326	27.5234	27.8801	27.8394	28.0914	26.9165	27.4427	27.4836	27.3418	27.7468	27.6893	27.7335	27.2011	21.8107	19.9763	19.4613	18.3821	22.2847	19.085	20.0765	19.4393	19.0451	20.407	20.2556	19.6135	2 iron, 2 sulfur cluster binding;binding;iron-sulfur cluster binding;metal cluster binding		cell part;intracellular membrane-bounded organelle;intracellular organelle;organelle		Completeproteome;Proteomicsidentification;Referenceproteome	5	5	5	29.9	29.9	29.9	14.379	0	5.2343	2636800000	24	1.6529	0.52935	-0.537417	-0.457358	0.656862	0.320014	-0.240909	-0.204878	-4.34294e-08
327	23.157	24.3332	24.7868	24.2036	24.099	24.3224	23.4783	24.3963	22.9142	24.2332	23.237	24.4361	19.1764	19.7486	18.701	19.7898	19.7928	19.5421	18.7039	18.9328	20.7071	19.7688	19.8185	20.43	acid-amino acid ligase activity;binding;catalytic activity;cation binding;ion binding;ligase activity;ligase activity, forming carbon-nitrogen bonds;metal ion binding;small conjugating protein ligase activity;SUMO ligase activity;transition metal ion binding;zinc ion binding	aging;biological regulation;cell division;cellular component organization;cellular metabolic process;cellular nitrogen compound metabolic process;cellular process;chromosome organization;developmental process;DNA metabolic process;DNA recombination;DNA repair;homeostatic process;macromolecule metabolic process;macromolecule modification;metabolic process;mitosis;nitrogen compound metabolic proces…	cell part;macromolecular complex;protein complex		Acetylation;Cellcycle;Celldivision;Chromosome;Completeproteome;DNAdamage;DNArecombination;DNArepair;Ligase;Metal-binding;Mitosis;Nucleus;Referenceproteome;Telomere;Ublconjugation;Ublconjugationpathway;Zinc;Zinc-finger	2	2	2	11.6	11.6	11.6	24.561	0	5.8131	202500000	9	0.0394013	0.922021	-0.0461473	-0.0329003	0.352272	0.255335	-0.41499	-0.27541	-4.34294e-08
328	28.268	27.9491	27.8278	28.052	28.1041	28.4188	28.2223	28.186	28.1479	28.1707	27.989	28.3332	19.2978	19.1776	18.4571	19.9326	19.2771	20.2553	18.5756	19.5262	18.8426	20.2455	18.8118	18.1176	amine binding;amino acid binding;arginine N-methyltransferase activity;binding;carboxylic acid binding;catalytic activity;cation binding;histone methyltransferase activity;histone-arginine N-methyltransferase activity;ion binding;metal ion binding;methyltransferase activity;modified amino acid binding;N-methyltransferase activity;protein methyltransferase activity;protein-arginine N-methyltransfe…	anatomical structure morphogenesis;biological regulation;cellular component morphogenesis;cellular component organization;cellular metabolic process;cellular process;chromatin modification;chromatin organization;chromosome organization;developmental process;histone modification;macromolecule metabolic process;macromolecule modification;metabolic process;one-carbon metabolic process;organelle orga…	cell part;cytoplasm;cytosol;intracellular non-membrane-bounded organelle;intracellular organelle;macromolecular complex;organelle;ribonucleoprotein complex;ribosome		3D-structure;Acetylation;Completeproteome;Cytoplasm;Metal-binding;Methyltransferase;Phosphoprotein;Referenceproteome;S-adenosyl-L-methionine;Transferase;Zinc;Zinc-finger	10	10	10	20.5	20.5	20.5	59.419	0	74.411	3736300000	54	0.906567	0.664043	0.208556	0.187097	0.534579	0.471657	0.135953	0.121727	-4.34294e-08
329	27.6122	27.807	27.4548	27.8832	27.4555	27.8291	27.528	27.5686	27.6663	27.1885	27.3836	27.2304	20.5587	20.1719	19.9808	20.474	18.981	20.8058	20.0877	19.9419	19.8763	20.8771	17.4596	20.5024	binding;enzyme binding;protein binding	cellular component assembly;cellular component organization;cellular macromolecular complex assembly;cellular process;macromolecular complex assembly;protein complex assembly	cell part;centrosome;Golgi apparatus;intracellular membrane-bounded organelle;intracellular non-membrane-bounded organelle;intracellular organelle;microtubule organizing center;nucleus;organelle		Coiledcoil;Completeproteome;Cytoplasm;Cytoskeleton;Golgiapparatus;Nucleus;Phosphoprotein;Proteomicsidentification;Referenceproteome	15	15	15	9	9	9	261.58	0	31.975	2455500000	53	0.313308	0.790685	-0.0939999	-0.0834493	1.16252	0.252152	-0.322117	-0.281294	-4.34294e-08
330	24.767	24.8057	25.0825	24.6322	24.8273	25.0199	24.3987	24.7774	22.2269	25.3453	24.9974	25.1017	20.0152	19.6687	20.4916	21.0806	18.0852	20.1613	19.9362	19.9701	19.1997	20.7837	20.6433	20.0726					Completeproteome;Referenceproteome	2	2	2	11.3	11.3	11.3	24.409	0.00016728	2.9995	347120000	3	0.156822	0.858104	-0.0660009	-0.0568617	0.20625	0.298853	-0.404007	-0.23219	-4.34294e-08
331	26.6154	26.3116	26.975	26.9976	26.5456	26.9172	26.8066	26.6377	26.5675	26.7863	26.6358	27.3216	21.2924	19.7512	22.1782	19.4804	18.7687	18.9767	19.9106	19.6685	19.4608	19.264	19.8034	18.4072	binding;calcium channel activity;calcium-release channel activity;cation binding;cation channel activity;cation transmembrane transporter activity;channel activity;enzyme activator activity;enzyme regulator activity;gated channel activity;GTPase activator activity;GTPase regulator activity;ion binding;ion channel activity;ion transmembrane transporter activity;ligand-gated channel activity;ligand…	biological regulation;cellular process;response to abiotic stimulus;response to heat;response to stimulus;response to stress;signal transduction	cell part;cytoplasm;intracellular	MAPK signaling pathway - fly	Completeproteome;GTPaseactivation;Metal-binding;Phosphoprotein;Proteomicsidentification;Referenceproteome;Repeat;Zinc;Zinc-finger	12	12	11	14.3	14.3	13.4	96.019	0	10.515	1460100000	19	0.00335604	0.996256	0.0018692	0.00157969	0.16849	0.592249	0.102899	0.0832339	-4.34294e-08
332	32.938	32.8001	32.8682	33.0509	33.0513	33.2941	32.9852	32.9538	32.5537	32.5788	32.314	32.3867	19.1918	19.4272	20.2947	19.7512	18.6624	19.6689	21.4824	17.6388	21.0536	20.2947	19.4755	19.208						44	44	6	23.9	23.9	2.5	233.39	0	323.31	96332000000	461	0.819064	0.69438	0.156802	0.143353	2.75479	0.170112	-0.455976	-0.420782	-4.34294e-08
333	25.1467	25.7867	25.184	25.627	25.5843	25.0893	25.7826	24.9092	23.159	22.8197	22.2906	23.7448	20.5959	20.1682	19.928	18.7553	18.1874	19.6608	20.3065	18.3365	20.0898	19.417	20.4852	19.7654						8	1	1	21.1	2.4	2.4	53.808	0	5.8468	355360000	6	0.137422	0.814353	-0.0947251	-0.0751833	2.8841	0.0052	-2.43252	-1.80952	-4.34294e-08
334	30.825	30.8075	30.8977	30.7672	30.7161	30.8326	30.8383	30.8202	30.9022	31.2331	30.9746	31.0866	19.8996	19.9433	19.3265	20.1393	20.4193	20.2264	20.5835	18.3535	20.144	20.2466	20.4616	19.6319	binding;nuclear export signal receptor activity;protein binding		cell part;cytoplasm;macromolecular complex;nuclear pore;protein complex		Completeproteome;Proteomicsidentification;Referenceproteome	26	26	26	25.2	25.2	25.2	123.78	0	129.72	25545000000	214	0.228961	0.951971	-0.0225635	-0.0217024	1.34076	0.321372	0.22476	0.208673	-4.34294e-08
335	27.4664	27.7553	27.8179	27.1087	27.2172	27.6167	27.3814	27.0514	27.6118	27.1706	27.1559	27.546	18.7706	19.6618	20.1168	20.193	19.8422	20.8238	20.1344	20.2061	20.155	19.395	19.6818	19.602		multicellular organismal process;muscle contraction	cell part		Completeproteome;Proteomicsidentification;Referenceproteome	13	13	2	17.5	17.5	2.1	86.02	0	34.014	2262300000	36	0.494486	0.667747	-0.220404	-0.183371	0.351371	0.434142	-0.165987	-0.138084	-4.34294e-08
336	33.9407	33.8208	33.837	33.8669	33.9698	34.0303	33.9368	33.9474	34.1411	34.1316	34.0887	34.2569	18.9116	19.0601	18.7894	20.6528	19.6204	19.8024	19.6863	27.7089	19.6636	19.476	18.6202	19.2857						229	229	2	38.3	38.3	0.1	830.73	0	323.31	225430000000	1942	1.64381	0.754831	0.10472	0.101296	3.03933	0.255507	0.28823	0.275896	-4.34294e-08
337	22.2861	21.6606	20.8074	21.4431	22.0471	22.1531	21.4434	23.0277	24.2943	21.473	24.036	23.1122	20.8865	19.0807	20.198	19.8786	18.6717	19.7807	20.0129	18.7607	18.3802	20.2133	19.965	19.3219	adenyl nucleotide binding;adenyl ribonucleotide binding;ATP binding;binding;catalytic activity;cation binding;enzyme binding;GTPase binding;ion binding;kinase activity;metal ion binding;nucleotide binding;phosphotransferase activity, alcohol group as acceptor;protein binding;protein kinase activity;protein serine/threonine kinase activity;purine nucleotide binding;purine ribonucleoside triphospha…	anatomical structure development;biological regulation;cellular component organization;cellular process;chromosome organization;chromosome segregation;cytokinesis;developmental process;Golgi organization;multicellular organismal process;organelle organization;regulation of cell cycle;regulation of organelle organization;response to stimulus;signal transduction	cell body;cell part;cell projection;cytoskeleton;intracellular membrane-bounded organelle;intracellular non-membrane-bounded organelle;intracellular organelle;membrane;neuronal cell body;organelle;plasma membrane;vacuole		ATP-binding;Completeproteome;Kinase;Metal-binding;Nucleotide-binding;Referenceproteome;Serine/threonine-proteinkinase;Transferase;Zinc;Zinc-finger	4	4	4	2.2	2.2	2.2	235.31	0.00082021	2.6967	30262000	14	0.665979	0.546833	0.618509	0.427495	1.14373	0.0152432	1.67959	0.983869	-4.34294e-08
338	25.8896	25.6979	26.2775	24.6632	26.288	25.239	25.7857	25.7804	25.424	23.9537	25.6672	26.0661	20.3536	19.1681	19.7976	20.5669	19.2889	20.233	18.2622	19.3663	18.458	21.0127	20.3859	18.8881	binding;glutamate receptor binding;protein binding;receptor binding	cellular process;establishment of localization;Golgi vesicle transport;protein transport;transport;vesicle-mediated transport	cell part;cell projection;membrane;neuron projection		Completeproteome;Proteomicsidentification;Referenceproteome	5	5	5	12.5	12.5	12.5	45.989	0	4.9876	671070000	10	0.129603	0.756226	0.141222	0.100453	0.249905	0.297965	-0.354273	-0.224873	-4.34294e-08
339	28.9286	28.9351	29.1727	28.7251	29.2399	29.5426	29.2678	29.3985	29.3435	29.3187	29.1266	29.229	20.5519	19.904	19.6522	19.1086	20.3378	19.8617	18.7447	20.1614	19.6469	19.3401	19.3086	21.0607	binding;lipid binding;phosphatidylinositol binding;phosphatidylinositol-3,4,5-trisphosphate binding;phospholipid binding	anatomical structure morphogenesis;biological adhesion;biological regulation;cell adhesion;cell junction organization;cell morphogenesis;cellular component assembly;cellular component morphogenesis;cellular component organization;cellular localization;cellular membrane organization;cellular process;developmental process;localization;macromolecular complex assembly;membrane organization;protein co…	cell part;cytoplasm;macromolecular complex;nucleoplasm;protein complex		Completeproteome;Proteomicsidentification;Referenceproteome	20	20	20	37.6	37.6	37.6	77.875	0	61.29	7880200000	66	1.92836	0.554208	0.421813	0.378371	1.48678	0.252408	0.314068	0.28451	-4.34294e-08
340	23.7948	25.137	24.2262	24.3333	24.3634	24.4008	24.23	24.924	24.7079	24.9125	24.4542	24.2961	19.9868	17.4344	19.2398	20.0543	18.9941	18.4341	21.2662	19.6152	19.744	20.7076	20.679	18.4863		biological regulation;cellular component movement;cellular component organization;cellular process;coagulation;cytoskeleton-dependent intracellular transport;establishment of localization;immune system process;multicellular organismal process;organelle organization;pigment granule organization;protein targeting;protein transport;regulation of body fluid levels;transport;vacuolar transport;vesicle…	AP-type membrane coat adaptor complex;cell part;macromolecular complex;membrane;protein complex	Lysosome	Completeproteome;Membrane;Proteintransport;Proteomicsidentification;Referenceproteome;Transport	13	3	3	9.2	2.5	2.5	121.5	0.00016804	3.0919	303640000	10	0.123502	0.800502	0.10673	0.0809221	0.287175	0.379214	0.21986	0.167652	-4.34294e-08
341	25.9039	25.982	25.3757	25.7821	25.7659	25.4215	26.0102	25.7176	26.2857	26.1484	26.5676	26.0999	21.0531	20.4168	19.9076	19.7667	19.0007	20.2348	19.7785	19.1696	20.3572	19.536	19.866	18.5688	binding;DNA binding;nucleic acid binding	biological regulation;biosynthetic process;cellular metabolic process;cellular nitrogen compound metabolic process;cellular process;establishment of localization;macromolecule metabolic process;metabolic process;mRNA metabolic process;mRNA processing;nitrogen compound metabolic process;nucleobase-containing compound metabolic process;nucleobase-containing compound transport;primary metabolic proc…	cell part;cytoplasm;intracellular membrane-bounded organelle;intracellular organelle;nucleoplasm;nucleus;organelle		Acetylation;Completeproteome;mRNAprocessing;mRNAsplicing;mRNAtransport;Nucleus;Phosphoprotein;Referenceproteome;Transcription;Transcriptionregulation;Transport	4	4	4	6.2	6.2	6.2	85.447	0.00017553	4.0005	804280000	3	0.0630256	0.936421	-0.0321598	-0.0272302	1.59396	0.159774	0.514466	0.439365	-4.34294e-08
342	28.2957	28.3898	28.233	28.211	28.2671	28.3913	28.2802	28.1583	27.8815	27.5414	27.864	27.737	20.213	20.2748	18.1338	19.3434	20.4372	19.779	19.0702	20.3377	19.6564	20.8698	19.7352	18.2799		biological regulation;establishment of localization;homeostatic process;protein transport;regulation of transport;transport	cell part;cytosol;membrane;nucleoplasm		Completeproteome;Proteomicsidentification;Referenceproteome	10	10	10	29.3	29.3	29.3	48.177	0	37.284	3727900000	54	0.0456678	0.984702	-0.00815487	-0.00767694	2.56047	0.139412	-0.526384	-0.483776	-4.34294e-08
343	25.3951	25.5651	25.2932	25.3231	25.4663	25.5111	25.5792	25.5115	25.7463	26.1869	25.8708	25.8272	19.464	19.7185	18.5661	20.3741	19.0746	21.423	18.2538	20.1018	19.6059	19.8571	18.7025	19.4157	binding;cation binding;ion binding;metal ion binding;transition metal ion binding;zinc ion binding				Completeproteome;Referenceproteome	7	7	6	9.2	9.2	8.5	111.71	0	6.9802	656470000	14	0.869923	0.736437	0.122896	0.115379	2.20634	0.149481	0.513659	0.461042	-4.34294e-08
344	26.9195	27.1151	26.8991	26.4865	26.9618	26.471	26.9678	26.7914	27.1515	26.8795	27.0372	26.7955	20.1841	19.9265	19.1099	20.1424	19.5971	20.303	20.555	20.6656	19.4082	20.1929	20.2525	20.4119						10	10	1	12.6	12.6	1.6	133.92	0	23.031	1550400000	32	0.120788	0.877171	-0.0570388	-0.0484974	0.296686	0.550722	0.110861	0.0960444	-4.34294e-08
345	26.7152	26.3649	26.171	26.0607	26.831	26.4341	26.2477	26.1734	25.7402	25.644	23.7182	25.6563	20.3049	18.3498	20.1515	20.1116	21.8613	19.6158	19.6617	19.0721	18.7718	19.355	19.7973	19.9248			cell part;Golgi apparatus;intracellular membrane-bounded organelle;intracellular organelle;membrane;organelle		Completeproteome;Proteomicsidentification;Referenceproteome	11	11	11	4	4	4	364.25	0	25.762	890370000	24	0.177307	0.805954	0.0936089	0.0776499	1.00216	0.0518098	-1.13827	-0.753064	-4.34294e-08
346	26.1649	27.1888	25.9223	27.4421	25.8783	26.8796	26.3758	26.3404	25.517	26.2179	25.557	26.1734	19.3716	18.9587	20.3703	19.3721	18.701	21.4385	21.0542	18.818	20.2753	18.2836	19.7011	18.5919		cell division;cellular component organization;cellular metabolic process;cellular nitrogen compound metabolic process;cellular process;chromosome organization;DNA metabolic process;DNA packaging;macromolecule metabolic process;metabolic process;nitrogen compound metabolic process;nucleobase-containing compound metabolic process;organelle organization;primary metabolic process	cell part;chromosome;condensin complex;cytoplasm;intracellular membrane-bounded organelle;intracellular non-membrane-bounded organelle;intracellular organelle;macromolecular complex;membrane;nuclear chromosome;nucleoplasm;nucleus;organelle;protein complex	Cell cycle - yeast	Cellcycle;Celldivision;Completeproteome;DNAcondensation;Mitosis;Proteomicsidentification;Referenceproteome	4	4	4	2.9	2.9	2.9	155.59	0.0014523	2.5075	1149700000	14	0.300289	0.657569	-0.310968	-0.218016	0.930147	0.100998	-0.813194	-0.572756	-4.34294e-08
347	30.2276	29.9441	30.0495	30.0596	29.8844	29.9614	30.0966	29.9665	30.2792	30.2953	30.2656	30.0695	19.2966	20.8502	18.5205	18.8205	19.2668	20.4435	19.6142	20.0944	18.5748	19.4982	19.0294	19.4793	catalytic activity;dolichyl-diphosphooligosaccharide-protein glycotransferase activity;oligosaccharyl transferase activity;transferase activity;transferase activity, transferring glycosyl groups;transferase activity, transferring hexosyl groups	carbohydrate metabolic process;cellular metabolic process;cellular process;macromolecule metabolic process;macromolecule modification;metabolic process;peptidyl-amino acid modification;primary metabolic process;protein glycosylation;protein metabolic process;protein modification process	cell part;macromolecular complex;protein complex	N-Glycan biosynthesis;Protein processing in endoplasmic reticulum;Various types of N-glycan biosynthesis	Completeproteome;Proteomicsidentification;Referenceproteome	15	14	14	18.3	17.3	17.3	80.597	0	29.596	14488000000	96	0.593043	0.785089	-0.0929246	-0.0865798	1.02584	0.416771	0.157219	0.145706	-4.34294e-08
348	29.0468	28.8827	28.7823	29.3252	29.2029	28.9522	28.9583	29.1113	28.6299	28.4671	28.2653	28.7377	20.7047	19.0969	18.1895	20.1311	20.7464	19.9254	20.2536	17.6761	20.7009	20.5898	20.3323	18.5936	14-3-3 protein binding;binding;catalytic activity;enzyme inhibitor activity;enzyme regulator activity;hydrolase activity;hydrolase activity, acting on ester bonds;phosphatase activity;phosphatase regulator activity;phosphoprotein phosphatase activity;phosphoric ester hydrolase activity;protein binding	biological regulation;cellular component organization;cellular metabolic process;cellular process;macromolecule metabolic process;macromolecule modification;metabolic process;microtubule organizing center organization;mitosis;nuclear division;organelle fission;organelle organization;phosphorus metabolic process;primary metabolic process;protein dephosphorylation;protein metabolic process;protein …	cell part;centrosome;cytoplasm;cytoskeleton;cytosol;intracellular non-membrane-bounded organelle;intracellular organelle;kinetochore;macromolecular complex;microtubule organizing center;organelle;protein complex;protein serine/threonine phosphatase complex	Focal adhesion;Long-term potentiation;Regulation of actin cytoskeleton;Vascular smooth muscle contraction	Alternativesplicing;ANKrepeat;Completeproteome;Cytoplasm;Hydroxylation;Phosphoprotein;Proteomicsidentification;Referenceproteome;Repeat	21	21	20	26.8	26.8	25.3	115.28	0	58.529	6243800000	81	0.130354	0.897603	0.0469794	0.0414483	1.65563	0.171244	-0.484245	-0.418534	-4.34294e-08
349	25.0892	25.9568	25.6639	25.41	25.3584	26.1016	25.5739	25.9978	25.8292	25.7519	25.4557	25.344	19.9265	19.6515	20.9682	20.2949	19.3734	19.4808	20.6477	20.0869	18.6614	19.5016	20.1904	20.2312		biological regulation;cellular component organization;cellular process;establishment of localization;Golgi organization;organelle organization;protein transport;transport	cell part;Golgi apparatus;intracellular membrane-bounded organelle;intracellular organelle;membrane;organelle		3D-structure;Completeproteome;Directproteinsequencing;Golgiapparatus;Lipoprotein;Membrane;Myristate;Phosphoprotein;Proteintransport;Proteomicsidentification;Referenceproteome;Transport	3	3	3	9.8	9.8	9.8	47.672	0	5.7535	670410000	14	0.392396	0.667021	0.227982	0.181715	0.109699	0.720827	0.0652223	0.0535454	-4.34294e-08
350	30.3536	30.4016	30.0715	30.2763	30.3389	30.4558	30.2	30.3797	29.5633	29.4477	29.4322	29.7628	20.4285	18.5786	19.2068	19.0516	19.9181	20.8476	20.0612	19.1725	19.9592	19.7052	18.8504	18.7324						18	18	18	48.5	48.5	48.5	53.714	0	133.37	14112000000	122	0.315206	0.840452	0.0678439	0.0622167	3.32485	0.0662974	-0.724269	-0.655188	-4.34294e-08
351	29.9571	30.0405	29.8442	30.0044	30.1341	30.2796	30.1515	30.6306	29.8059	29.1285	28.5585	29.1737	20.6715	19.891	18.9526	20.8545	19.7288	19.6863	20.7335	18.9937	19.3757	19.5383	20.5247	19.9845	binding;cation binding;ion binding;metal ion binding;nucleic acid binding;nucleotide binding;transition metal ion binding;zinc ion binding		cell part;cytoplasm;intracellular non-membrane-bounded organelle;intracellular organelle;nucleolus;organelle		Completeproteome;Proteomicsidentification;Referenceproteome	5	5	5	11.5	11.5	11.5	68.33	0	243.87	13398000000	97	1.26388	0.600682	0.337402	0.30048	1.29603	0.0858655	-0.794874	-0.631605	-4.34294e-08
352	29.5142	29.4402	29.5462	29.278	29.3085	29.5729	29.6454	29.3544	29.0511	29.1252	29.2187	29.5498	18.8917	21.0128	19.2895	20.2082	20.6468	19.6439	18.9676	18.4164	20.155	20.2044	19.2084	19.8147						13	13	1	32.7	32.7	3.9	43.163	0	267.38	8875500000	96	0.0916909	0.948207	0.0256629	0.0232973	0.791742	0.351269	-0.208437	-0.185241	-4.34294e-08
353	25.4417	25.0573	25.2276	25.0684	24.9109	24.8438	24.7646	25.2268	24.7744	25.0563	25.0408	24.3323	19.7483	20.2469	20.8448	19.1147	19.0803	19.737	19.3008	17.8782	19.4268	19.9651	20.306	20.239	binding;DNA binding;nucleic acid binding;nucleic acid binding transcription factor activity;sequence-specific DNA binding;sequence-specific DNA binding RNA polymerase II transcription factor activity;sequence-specific DNA binding transcription factor activity	anatomical structure morphogenesis;biological regulation;biosynthetic process;cell differentiation;cellular metabolic process;cellular nitrogen compound metabolic process;cellular process;developmental process;macromolecule metabolic process;metabolic process;nitrogen compound metabolic process;nucleobase-containing compound metabolic process;primary metabolic process;RNA metabolic process;transc…	cell part;intracellular membrane-bounded organelle;intracellular organelle;nucleus;organelle		Completeproteome;DNA-binding;Referenceproteome	4	3	3	8.8	7.7	7.7	68.778	0	6.475	396370000	7	0.993171	0.65517	-0.262227	-0.230956	1.01042	0.223571	-0.397787	-0.333862	-4.34294e-08
354	24.026	27.1989	27.0283	27.1496	24.7925	23.5528	27.06	26.3826	26.794	27.4274	26.7876	27.4366	19.6449	19.613	19.7554	20.2031	19.9476	19.75	18.9785	18.7519	19.265	21.8246	20.1622	19.9006						1	1	1	7.3	7.3	7.3	21.459	0.0001675	3.0228	1244300000	7	0.351033	0.546449	-0.903731	-0.428849	0.393653	0.176856	0.760681	0.423187	-4.34294e-08
355	26.4414	25.6462	26.4228	26.3885	26.1024	26.6955	26.2994	26.6199	24.5533	25.4462	25.9208	24.4969	20.0143	18.1296	19.3285	21.3237	19.3046	20.1496	20.1334	19.881	20.2778	19.3095	18.0819	20.5911					Completeproteome;Referenceproteome	7	7	6	16.1	16.1	14.5	56.574	0	11.837	917730000	21	0.370797	0.680757	0.204603	0.165298	1.39534	0.0363453	-1.12042	-0.801281	-4.34294e-08
356	23.3586	23.0068	23.1852	24.3473	23.3346	24.6663	23.9646	23.2825	24.7715	23.1936	24.4144	22.4969	20.3386	20.3841	18.6996	19.6738	19.2337	19.695	20.2077	19.0721	20.262	19.1595	19.9809	19.8302		cellular component organization;cellular metabolic process;cellular process;chromatin modification;chromatin organization;chromosome organization;histone modification;macromolecule metabolic process;macromolecule modification;metabolic process;organelle organization;peptidyl-amino acid modification;primary metabolic process;protein acylation;protein metabolic process;protein modification process	cell part;chromatin remodeling complex;intracellular membrane-bounded organelle;intracellular organelle;macromolecular complex;mitochondrion;organelle;protein complex		Completeproteome;Proteomicsidentification;Referenceproteome	2	2	2	2.7	2.7	2.7	102.59	0.0035949	2.0181	1583600000	1	-4.34294e-08	1	0	0	-4.34294e-08	1	0	0	-4.34294e-08
357	26.1973	25.9854	25.906	26.0638	26.1532	26.3202	26.3355	26.008	26.1991	26.0564	26.4961	26.0602	19.3537	18.4871	21.1239	20.9985	19.8092	20.356	19.6113	19.8475	20.2189	20.1606	19.0507	19.4144						14	1	1	40.2	3.8	3.8	55.549	0	4.4493	938640000	18	0.831684	0.687834	0.166101	0.151113	0.637637	0.416549	0.164812	0.147097	-4.34294e-08
358	24.588	25.0956	25.0654	25.1655	25.0472	25.1146	25.0801	25.3324	25.3232	25.7053	25.2838	25.3992	19.8361	19.7752	20.133	19.4052	19.031	20.1273	18.4949	18.7819	19.3758	19.0421	19.8708	18.4601	ATPase activity;ATPase activity, coupled;binding;catalytic activity;chromatin binding;DNA-dependent ATPase activity;hydrolase activity;hydrolase activity, acting on acid anhydrides;hydrolase activity, acting on acid anhydrides, in phosphorus-containing anhydrides;kinase activity;nucleoside-triphosphatase activity;phosphotransferase activity, alcohol group as acceptor;protein kinase activity;prote…	biological regulation;biosynthetic process;cellular metabolic process;cellular nitrogen compound metabolic process;cellular process;DNA metabolic process;DNA repair;macromolecule metabolic process;metabolic process;nitrogen compound metabolic process;nucleobase-containing compound metabolic process;primary metabolic process;response to DNA damage stimulus;response to stimulus;response to stress;R…	cell part;macromolecular complex;protein complex;transcription factor complex	Basal transcription factors;Nucleotide excision repair	Completeproteome;Proteomicsidentification;Referenceproteome	4	4	4	9.1	9.1	9.1	58.051	0	6.2433	494050000	12	0.495992	0.695425	0.164962	0.143849	1.4405	0.190562	0.449244	0.386329	-4.34294e-08
359	26.9508	27.3489	27.2168	27.4123	27.162	27.3182	27.2136	27.4852	25.2117	26.8007	25.7916	26.9228	19.8231	20.0411	18.6436	19.4493	21.077	20.1347	19.2274	19.5043	21.3082	20.7375	19.2098	19.3844		cellular component organization;cellular process;cytoskeleton organization;organelle organization	cell part;extracellular organelle;organelle;vesicle		Completeproteome;Referenceproteome	7	7	7	8.5	8.5	8.5	108.95	0	25.236	1579700000	17	0.196742	0.861685	0.0625648	0.0556296	1.09761	0.0553559	-1.05052	-0.738056	-4.34294e-08
360	28.0478	28.0527	28.0875	28.1232	27.8607	28.0794	27.9217	28.1564	28.128	28.4909	28.1873	28.5018	22.0606	19.6939	19.9241	19.6904	20.7402	19.6774	19.1494	20.1908	19.5192	18.8907	20.4484	19.886						9	9	9	36.6	36.6	36.6	38.601	0	28.213	3711000000	54	0.43392	0.832661	-0.0732284	-0.0683956	1.0786	0.304728	0.249218	0.226546	-4.34294e-08
361	26.8625	27.0039	26.8787	27.3851	27.1108	27.301	27.2113	27.3222	26.3028	26.3468	26.1744	26.4557	20.1371	19.7143	19.7596	19.5935	18.9188	21.4086	18.4718	19.7158	19.4634	19.7042	19.0709	19.3931	bHLH transcription factor binding;binding;core promoter proximal region DNA binding;core promoter proximal region sequence-specific DNA binding;DNA binding;double-stranded DNA binding;E-box binding;identical protein binding;nucleic acid binding;nucleic acid binding transcription factor activity;protein binding;protein binding transcription factor activity;protein dimerization activity;protein het…	biological regulation;biosynthetic process;cellular component assembly;cellular component organization;cellular macromolecular complex assembly;cellular metabolic process;cellular nitrogen compound metabolic process;cellular process;macromolecular complex assembly;macromolecule metabolic process;metabolic process;nitrogen compound metabolic process;nucleobase-containing compound metabolic process…	cell part;intracellular membrane-bounded organelle;intracellular organelle;macromolecular complex;nucleus;organelle;protein complex;transcription factor complex		Activator;Alternativesplicing;Completeproteome;DNA-binding;Nucleus;Phosphoprotein;Proteomicsidentification;Referenceproteome;Transcription;Transcriptionregulation	7	7	7	17.9	17.9	17.9	58.507	0	13.16	1587500000	43	0.707793	0.67108	0.203762	0.180176	2.3003	0.0822553	-0.712636	-0.627938	-4.34294e-08
362	22.6711	22.7026	22.7415	22.3843	23.354	23.2161	25.5962	22.6406	22.6209	22.8859	23.2145	23.3836	20.1343	19.806	20.235	20.1835	20.8864	19.4933	20.8424	19.7078	19.7495	19.8367	18.6382	19.7422	protein binding transcription factor activity;receptor activity;RNA polymerase II transcription cofactor activity;RNA polymerase II transcription factor binding transcription factor activity;transcription cofactor activity;transcription factor binding transcription factor activity	biological regulation;biosynthetic process;cellular metabolic process;cellular nitrogen compound metabolic process;cellular process;developmental process;macromolecule metabolic process;macromolecule modification;metabolic process;nitrogen compound metabolic process;nucleobase-containing compound metabolic process;primary metabolic process;protein metabolic process;protein modification by small p…	cell part;macromolecular complex;protein complex;ubiquitin ligase complex		Completeproteome;Receptor;Referenceproteome	1	1	1	6.3	6.3	6.3	16.346	0.0090747	1.4018	48430000	2	0.707651	0.396794	1.07686	0.650595	1.02003	0.22275	0.401342	0.337662	-4.34294e-08
363	23.6534	23.2225	23.7419	23.7053	24.0583	23.5525	23.8494	23.8126	24.3999	24.0194	24.346	22.7137	20.4434	17.8884	19.1861	19.5234	20.9496	21.4064	19.5733	18.6751	20.203	19.5478	18.406	18.8784		anatomical structure development;cellular metabolic process;cellular process;developmental process;macromolecule metabolic process;macromolecule modification;metabolic process;primary metabolic process;protein metabolic process;protein modification by small protein conjugation or removal;protein modification process	cell part;membrane		Celljunction;Cellmembrane;Completeproteome;Developmentalprotein;Membrane;Neurogenesis;Postsynapticcellmembrane;Proteomicsidentification;Referenceproteome;Synapse;Ublconjugationpathway	2	2	2	8.7	8.7	8.7	22.714	0.00082183	2.7321	151960000	7	0.726598	0.656914	0.237436	0.204818	0.278447	0.327947	0.288968	0.204578	-4.34294e-08
364	27.3043	27.4073	27.5782	27.543	27.5508	27.5748	27.5843	28.0108	27.5568	27.248	27.4449	27.9275	19.5189	19.9972	18.9156	20.1762	19.25	20.2362	20.0592	19.4896	20.4774	19.7077	19.4554	19.3665	binding;lipid binding				Completeproteome;Proteomicsidentification;Referenceproteome	6	6	6	19.6	19.6	19.6	43.067	0	18.392	2482500000	19	0.840952	0.661831	0.221973	0.196923	0.214779	0.629762	0.0860815	0.0744573	-4.34294e-08
365	28.767	28.7085	28.8466	28.5377	28.6597	28.55	28.4751	28.6773	29.2359	29.0645	29.2819	28.8615	21.2596	21.3903	20.7196	19.0037	20.6587	18.7001	18.2545	19.1669	19.5285	18.865	19.658	19.0558					ANKrepeat;Completeproteome;Proteomicsidentification;Referenceproteome;Repeat	20	20	17	25.4	25.4	21.6	99.435	0	66.212	6185600000	82	0.744479	0.732216	-0.124435	-0.115108	1.76755	0.211088	0.396007	0.354929	-4.34294e-08
366	26.5497	26.8661	26.7949	27.3165	26.866	26.8906	26.6298	26.8147	26.9518	27.0298	26.8972	26.914	22.085	19.5294	19.804	21.2584	20.3688	18.6306	21.003	20.2194	20.9217	20.3174	20.0144	19.116			cell part;nucleoplasm		Completeproteome;Proteomicsidentification;Referenceproteome	6	6	6	8.6	8.6	8.6	86.514	0	11.278	1530400000	47	0.181279	0.825863	-0.0815148	-0.0696418	0.1495	0.710224	0.0664272	0.0571341	-4.34294e-08
367	27.9594	27.9004	27.8227	28.0741	27.9164	27.8248	27.9548	27.6753	27.7591	27.9759	27.6031	27.8481	20.1699	20.4646	19.3649	18.8453	18.4065	19.7543	19.7161	18.3773	20.5786	20.4223	18.4214	21.1672	ATPase activity;ATPase activity, coupled;catalytic activity;hydrolase activity;hydrolase activity, acting on acid anhydrides;hydrolase activity, acting on acid anhydrides, in phosphorus-containing anhydrides;microtubule-severing ATPase activity;nucleoside-triphosphatase activity;pyrophosphatase activity	biological regulation;cell division;cellular component movement;cellular process;establishment of localization;regulation of organelle organization	cell body;cell part;cell projection;centrosome;intracellular membrane-bounded organelle;intracellular non-membrane-bounded organelle;intracellular organelle;macromolecular complex;membrane;microtubule organizing center;midbody;neuron projection;neuronal cell body;nucleus;organelle;plasma membrane;protein complex;site of polarized growth		Cellcycle;Celldivision;Completeproteome;Cytoplasm;Cytoskeleton;Microtubule;Mitosis;Referenceproteome;Repeat;WDrepeat	10	10	10	26.4	26.4	26.4	63.211	0	86.6	2984200000	47	0.546791	0.778587	-0.096312	-0.089041	0.723491	0.452242	-0.142608	-0.130286	-4.34294e-08
368	27.7327	27.7474	27.5464	27.8131	27.9273	28.0459	27.7794	27.7253	27.6854	27.9249	27.6285	27.3321	19.8183	20.9631	19.2392	18.5653	20.191	19.2011	20.3993	19.9197	18.4249	19.8602	19.8977	22.0922	catalytic activity;GMP reductase activity;oxidoreductase activity;oxidoreductase activity, acting on NADH or NADPH;oxidoreductase activity, acting on NADH or NADPH, nitrogenous group as acceptor	cellular metabolic process;cellular nitrogen compound metabolic process;cellular process;metabolic process;nitrogen compound metabolic process;nucleobase-containing compound metabolic process;nucleobase-containing small molecule metabolic process;nucleotide metabolic process;primary metabolic process;small molecule metabolic process			Completeproteome;Proteomicsidentification;Referenceproteome	10	10	10	31	31	31	38.047	0	13.203	2945600000	60	0.860065	0.691535	0.159571	0.146059	0.19203	0.69491	-0.0671315	-0.0591667	-4.34294e-08
369	25.6559	25.4772	25.7166	25.3165	25.8073	25.3832	25.3857	25.793	25.6187	26.2093	25.5556	27.1584	20.1122	20.7601	19.9854	20.0286	19.7158	18.4628	19.0204	19.6787	20.4137	20.0326	19.0795	18.2904						7	7	7	6	6	6	162.9	0	11.045	763670000	14	0.126104	0.890805	0.050776	0.0441378	0.680861	0.174438	0.593949	0.42969	-4.34294e-08
370	26.9692	27.0149	27.0844	27.5874	26.876	27.224	26.6477	26.7615	26.6216	26.7299	26.8322	27.2612	20.6897	20.1667	19.2915	20.795	19.6231	19.7976	20.3208	18.671	20.6891	20.5837	19.9705	21.3769	arginyltransferase activity;catalytic activity;transferase activity;transferase activity, transferring acyl groups;transferase activity, transferring amino-acyl groups	cellular metabolic process;cellular process;macromolecule metabolic process;macromolecule modification;metabolic process;primary metabolic process;protein metabolic process;protein modification process	cell part;cytoplasm;intracellular membrane-bounded organelle;intracellular organelle;nucleus;organelle		Acyltransferase;Completeproteome;Proteomicsidentification;Referenceproteome;Transferase;Ublconjugationpathway	7	7	7	17.9	17.9	17.9	58.7	0	37.684	1687100000	30	0.7386	0.652641	-0.286654	-0.240935	0.741323	0.27365	-0.302743	-0.252226	-4.34294e-08
371	25.7357	25.7607	25.958	24.7756	26.2923	26.2536	26.1345	26.3403	25.7313	26.0859	25.5833	24.1341	19.2679	19.3574	19.4256	21.4234	20.3076	19.781	19.7473	19.4951	19.7121	19.9887	20.3137	19.4887	binding;cation binding;ion binding;metal ion binding;transition metal ion binding;zinc ion binding				Completeproteome;Proteomicsidentification;Referenceproteome	2	2	2	14.1	14.1	14.1	41.164	0	49.363	662440000	5	1.11631	0.482912	0.69768	0.549812	0.128024	0.490889	-0.173826	-0.1155	-4.34294e-08
372	30.9008	31.1825	30.927	30.9134	31.3331	31.14	31.2627	31.1083	31.1254	30.9288	31.243	30.9755	20.3627	21.1487	19.7659	21.8462	19.7608	18.9711	19.6722	19.7521	19.6858	20.7436	19.7754	22.4047	adenyl nucleotide binding;adenyl ribonucleotide binding;ATP binding;binding;catalytic activity;cation binding;ion binding;kinase activity;magnesium ion binding;metal ion binding;nucleotide binding;phosphotransferase activity, alcohol group as acceptor;protein kinase activity;protein serine/threonine kinase activity;purine nucleotide binding;purine ribonucleoside triphosphate binding;purine ribonu…	anatomical structure formation involved in morphogenesis;biological regulation;cellular component assembly;cellular component organization;cellular macromolecular complex assembly;cellular process;developmental process;macromolecular complex assembly;nucleus organization;organelle organization;regulation of cell cycle;response to stimulus;ribonucleoprotein complex assembly;signal transduction	cell part;cytoplasm;intracellular non-membrane-bounded organelle;intracellular organelle;nucleolus;nucleoplasm;organelle		ATP-binding;Completeproteome;Kinase;Nucleotide-binding;Proteomicsidentification;Referenceproteome;Serine/threonine-proteinkinase;Transferase	14	14	11	22.9	22.9	19.2	76.947	0	40.256	28241000000	105	1.41966	0.659263	0.230132	0.21201	0.387442	0.604622	0.0872521	0.079431	-4.34294e-08
373	30.5506	30.2719	30.4889	30.4294	30.2753	30.2289	30.1762	30.1448	29.5004	29.4455	29.504	29.2473	20.1015	19.5602	20.724	21.2854	19.702	19.1287	20.2836	20.1354	20.3923	19.0261	20.2999	20.0983	catalytic activity;endopeptidase activity;exopeptidase activity;hydrolase activity;peptidase activity;peptidase activity, acting on L-amino acid peptides;serine hydrolase activity;serine-type endopeptidase activity;serine-type exopeptidase activity;serine-type peptidase activity		cell part;cytoskeleton;cytosol;Golgi apparatus;intracellular membrane-bounded organelle;intracellular non-membrane-bounded organelle;intracellular organelle;organelle		Alternativesplicing;Completeproteome;Cytoplasm;Hydrolase;Protease;Proteomicsidentification;Referenceproteome;Serineprotease	20	20	20	33.6	33.6	33.6	83.622	0	300.81	14472000000	167	1.63697	0.660904	-0.2289	-0.214651	4.66768	0.0163797	-1.01091	-0.931661	-4.34294e-08
374	23.5683	21.891	23.3531	22.9801	24.2327	24.1799	23.7981	24.585	24.2907	23.562	23.2681	24.667	18.9846	19.5629	19.4148	19.6355	20.0861	21.1261	19.1147	19.0376	18.7437	19.6002	19.4845	19.29	binding;cation binding;double-stranded RNA binding;ion binding;metal ion binding;nucleic acid binding;RNA binding	anatomical structure development;biological regulation;cellular component assembly;cellular component organization;cellular macromolecular complex assembly;cellular metabolic process;cellular nitrogen compound metabolic process;cellular process;developmental process;macromolecular complex assembly;macromolecule metabolic process;metabolic process;mRNA metabolic process;mRNA processing;nitrogen co…	cell part;centrosome;intracellular non-membrane-bounded organelle;intracellular organelle;macromolecular complex;microtubule organizing center;nucleoplasm;organelle;ribonucleoprotein complex		Completeproteome;Metal-binding;Proteomicsidentification;Referenceproteome	1	1	1	2.8	2.8	2.8	41.746	0.00066401	2.9001	98502000	7	1.44467	0.222723	1.25079	0.889598	1.04588	0.0627903	0.99883	0.669158	-4.34294e-08
375	31.357	31.2641	31.2542	31.1459	31.2875	31.3232	31.3955	31.3524	31.4441	31.3756	31.6276	31.669	19.3919	21.0504	19.7615	21.5822	19.1939	20.6464	19.5878	19.4362	19.6516	22.2436	19.3796	18.8204	5S rDNA binding;adenyl nucleotide binding;adenyl ribonucleotide binding;ATP binding;binding;catalytic activity;DNA binding;drug binding;kinase activity;nucleic acid binding;nucleotide binding;phosphotransferase activity, alcohol group as acceptor;protein binding;protein dimerization activity;protein domain specific binding;protein kinase activity;protein serine/threonine kinase activity;purine nu…	anatomical structure development;biological regulation;cell communication;cell development;cellular component organization;cellular metabolic process;cellular nitrogen compound metabolic process;cellular process;developmental process;DNA metabolic process;DNA recombination;DNA repair;macromolecule metabolic process;macromolecule modification;metabolic process;nitrogen compound metabolic process;n…	cell part;cell projection;cytosol;intracellular membrane-bounded organelle;intracellular organelle;lysosome;macromolecular complex;membrane;neuron projection;nucleus;organelle;protein complex;vacuole	Acute myeloid leukemia;Adipocytokine signaling pathway;ErbB signaling pathway;Glioma;Insulin signaling pathway;mTOR signaling pathway;Pathways in cancer;Prostate cancer;Type II diabetes mellitus	Acetylation;ATP-binding;Completeproteome;Cytoplasm;Directproteinsequencing;Endoplasmicreticulum;Golgiapparatus;Kinase;Lysosome;Membrane;Mitochondrion;Mitochondrionoutermembrane;Nucleotide-binding;Nucleus;Phosphoprotein;Referenceproteome;Repeat;Serine/threonine-proteinkinase;TPRrepeat;Transferase	69	69	69	37.5	37.5	37.5	288.79	0	323.31	35315000000	393	0.822134	0.801781	0.0843267	0.0803984	1.66418	0.275749	0.273758	0.252801	-4.34294e-08
376	29.8056	29.7195	29.8089	29.733	29.9811	29.9796	29.8913	29.662	29.8831	29.958	29.8146	29.8907	18.6657	21.033	19.177	20.6764	18.9352	20.6668	20.038	20.157	19.9144	20.5938	19.2468	19.2375			cell part;membrane	Protein processing in endoplasmic reticulum	Calcium;Completeproteome;Endoplasmicreticulum;Glycoprotein;Membrane;Phosphoprotein;Proteomicsidentification;Receptor;Referenceproteome;Signal;Transmembrane;Transmembranehelix	5	5	5	24	24	24	32.207	0	100.31	12339000000	70	0.625537	0.754636	0.11176	0.103598	1.69555	0.488916	0.119805	0.115462	-4.34294e-08
377	26.5696	26.3966	26.693	26.13	26.3813	26.1768	26.7141	26.4792	26.4087	27.0969	26.3206	27.2425	19.8866	19.9565	20.9396	20.8392	20.9002	19.5087	18.7968	18.1986	21.1369	20.972	20.0865	20.7898	enzyme activator activity;enzyme regulator activity;GTPase activator activity;GTPase regulator activity;nucleoside-triphosphatase regulator activity				Completeproteome;Referenceproteome	10	10	10	12.2	12.2	12.2	115.08	0	20.245	1269800000	37	0.0193541	0.985278	-0.00942183	-0.00808526	0.542887	0.275777	0.31988	0.25292	-4.34294e-08
378	24.7682	24.8848	24.0542	22.6557	24.4798	24.6687	24.9097	24.1628	24.4221	23.8251	24.0722	24.5461	19.3164	18.9876	19.6141	20.693	20.1891	18.9167	19.0686	18.4308	21.4518	19.9987	19.4991	19.9868	binding;CCR chemokine receptor binding;CCR5 chemokine receptor binding;chemokine receptor binding;core promoter binding;core promoter proximal region DNA binding;core promoter proximal region sequence-specific DNA binding;core promoter sequence-specific DNA binding;cytokine receptor binding;DNA binding;double-stranded DNA binding;enzyme binding;G-protein-coupled receptor binding;molecular transdu…	anatomical structure development;biological regulation;blood circulation;cellular process;circulatory system process;developmental process;homeostatic process;interspecies interaction between organisms;multicellular organismal process;multi-organism process;response to abiotic stimulus;response to biotic stimulus;response to chemical stimulus;response to drug;response to endogenous stimulus;respo…	cell part;cell projection;cytoplasm;intracellular membrane-bounded organelle;intracellular non-membrane-bounded organelle;intracellular organelle;neuron projection;nucleolus;nucleoplasm;nucleus;organelle	Chemokine signaling pathway;Hepatitis C;Jak-STAT signaling pathway;ko05152;Leishmaniasis;Measles;Osteoclast differentiation;Pancreatic cancer;Pathways in cancer;Toll-like receptor signaling pathway;Toxoplasmosis	Activator;Completeproteome;Cytoplasm;DNA-binding;Nucleus;Phosphoprotein;Proteomicsidentification;Referenceproteome;SH2domain;Transcription;Transcriptionregulation	3	3	3	5.3	5.3	5.3	87.249	0	5.0208	242240000	3	0.35592	0.600983	0.464526	0.302412	0.081967	0.604314	0.125652	0.0816907	-4.34294e-08
379	26.7396	26.9283	27.1281	26.8012	26.8219	26.5161	26.7581	26.5865	27.2394	27.2798	27.3845	27.7335	19.8517	20.276	21.9464	20.6957	19.173	19.5909	19.8495	19.4081	20.0491	20.8772	19.7616	19.6133	binding;calcium ion binding;cation binding;ion binding;metal ion binding	biological adhesion;cell adhesion;cell communication;cell-cell signaling;cellular process;signaling	cell part;membrane		Calcium;Celladhesion;Cellmembrane;Completeproteome;Endoplasmicreticulum;Glycoprotein;Golgiapparatus;Membrane;Referenceproteome;Repeat;Signal;Transmembrane;Transmembranehelix	7	7	7	10.8	10.8	10.8	99.844	0	12.075	1735700000	31	1.05451	0.655419	-0.228639	-0.205659	1.89891	0.155702	0.510018	0.446864	-4.34294e-08
380	30.4618	30.3691	30.3328	30.3946	30.4361	30.5406	30.4189	30.5901	30.7964	30.8122	30.554	30.6725	20.8203	19.0634	20.5428	19.8261	19.8322	19.7876	19.4154	20.5126	21.0884	19.5466	20.6399	19.5461	binding;calcium ion binding;carbohydrate binding;cation binding;identical protein binding;ion binding;mannose binding;metal ion binding;monosaccharide binding;protein binding;sugar binding	biological regulation;cellular component organization;cellular process;endoplasmic reticulum organization;establishment of localization;Golgi organization;Golgi vesicle transport;organelle organization;protein transport;regulation of organelle organization;transport;vesicle-mediated transport	cell part;cytoplasmic membrane-bounded vesicle;endoplasmic reticulum;extracellular organelle;Golgi apparatus;intracellular membrane-bounded organelle;intracellular organelle;membrane;organelle;vesicle	Protein processing in endoplasmic reticulum	3D-structure;Completeproteome;Disulfidebond;Endoplasmicreticulum;ER-Golgitransport;Golgiapparatus;Lectin;Membrane;Metal-binding;Phosphoprotein;Proteintransport;Proteomicsidentification;Referenceproteome;Signal;Transmembrane;Transmembranehelix;Transport	16	16	16	36	36	36	57.985	0	323.31	19986000000	150	1.09336	0.755039	0.106841	0.101815	2.11714	0.244783	0.319217	0.299407	-4.34294e-08
381	29.8855	29.8219	29.969	29.6463	30.0194	30.0774	29.8991	29.9133	28.2931	27.3336	28.2525	27.9016	20.9784	19.6937	19.6399	19.5827	20.3913	19.383	19.2204	18.0438	19.4329	20.7734	18.9751	19.4245	binding;ribonucleoprotein binding;ribosome binding;structural constituent of ribosome;structural molecule activity	biosynthetic process;cellular metabolic process;cellular nitrogen compound metabolic process;cellular process;macromolecule metabolic process;metabolic process;nitrogen compound metabolic process;nucleobase-containing compound metabolic process;primary metabolic process;protein metabolic process;ribosomal small subunit biogenesis;RNA metabolic process;RNA processing;rRNA processing;translation;tr…	cell part;intracellular non-membrane-bounded organelle;intracellular organelle;macromolecular complex;organelle;ribonucleoprotein complex;ribosome;small ribosomal subunit	Ribosome	Acetylation;Completeproteome;Directproteinsequencing;Referenceproteome;Ribonucleoprotein;Ribosomalprotein	6	6	6	61.7	61.7	61.7	8.866	0	179.52	10719000000	70	0.890789	0.705086	0.146642	0.135687	2.69542	0.0023908	-1.88546	-1.53	-4.34294e-08
382	23.9714	23.4116	24.3796	24.1924	24.42	24.2724	22.444	22.8026	24.624	22.9099	23.8393	23.1934	20.4596	18.9437	19.9729	21.2696	19.2592	20.9192	19.5111	19.5911	20.7863	18.6415	19.1246	19.5045	binding;DNA binding;nucleic acid binding;nucleic acid binding transcription factor activity;protein binding transcription factor activity;regulatory region DNA binding;regulatory region nucleic acid binding;sequence-specific DNA binding;sequence-specific DNA binding transcription factor activity;transcription coactivator activity;transcription cofactor activity;transcription factor binding transc…	biological regulation;cell differentiation;cellular process;developmental process	cell part;cytoplasm;intracellular membrane-bounded organelle;intracellular organelle;nucleoplasm;nucleus;organelle		Completeproteome;Proteomicsidentification;Referenceproteome	2	2	2	5.1	5.1	5.1	102.54	0	6.451	95934000	2	-4.34294e-08	1	0	0	-4.34294e-08	1	0	0	-4.34294e-08
383	22.5478	24.7679	23.2101	22.4879	23.8746	22.4305	23.3393	23.2821	24.7937	23.4514	23.5194	22.8406	19.553	19.5111	20.262	21.6235	19.9692	20.8779	18.131	19.6911	19.566	20.1682	18.9323	19.3096					Completeproteome;Referenceproteome;Repeat;TPRrepeat	2	2	2	3.7	3.7	3.7	61.767	0.0020553	2.2155	110720000	3	-4.34294e-08	1	0	0	-4.34294e-08	1	0	0	-4.34294e-08
384	24.1611	22.5083	24.0787	23.5052	22.6752	23.6092	23.9303	25.0213	23.3771	24.4258	22.6422	23.9569	18.9522	19.0114	19.4822	20.3593	19.5008	19.9171	19.8228	19.6194	21.7446	20.2803	20.3103	19.928	4 iron, 4 sulfur cluster binding;binding;cation binding;ion binding;iron-responsive element binding;iron-sulfur cluster binding;metal cluster binding;metal ion binding;mRNA binding;nucleic acid binding;RNA binding;translation regulator activity;translation repressor activity	aging;biological regulation;biosynthetic process;cell differentiation;cellular aromatic compound metabolic process;cellular homeostasis;cellular ion homeostasis;cellular metabolic process;cellular nitrogen compound metabolic process;cellular process;cofactor metabolic process;developmental process;establishment of localization;heterocycle metabolic process;homeostatic process;ion transport;metabo…	cell part;cytosol;intracellular membrane-bounded organelle;intracellular organelle;mitochondrion;organelle		4Fe-4S;Completeproteome;Cytoplasm;Iron;Iron-sulfur;Metal-binding;Referenceproteome;RNA-binding;Ublconjugation	3	2	2	3.9	3.1	3.1	104.8	0.0001717	3.5003	103690000	2	-4.34294e-08	1	0	0	-4.34294e-08	1	0	0	-4.34294e-08
385	30.9835	31.2578	31.3495	31.3528	30.8364	30.6086	31.0647	30.7016	30.8729	31.1031	31.0319	30.384	23.1564	23.6278	20.4099	23.6991	24.0017	23.0072	22.2323	22.9694	23.2316	23.1557	23.0102	23.1961	binding;nucleic acid binding;RNA binding;rRNA binding;structural constituent of ribosome;structural molecule activity	biosynthetic process;cellular metabolic process;cellular process;macromolecule metabolic process;metabolic process;primary metabolic process;protein metabolic process;translation	cell part;intracellular non-membrane-bounded organelle;intracellular organelle;macromolecular complex;organelle;ribonucleoprotein complex;ribosome	Ribosome	Acetylation;Completeproteome;Directproteinsequencing;Referenceproteome;Ribonucleoprotein;Ribosomalprotein	8	8	4	58.3	58.3	33.9	21.893	0	122.94	27638000000	61	1.76692	0.54877	-0.433081	-0.382651	1.02929	0.225621	-0.387918	-0.327679	0.142405
386	25.235	25.7475	25.5286	25.6631	25.2275	25.4844	25.286	24.8636	25.1868	25.2193	25.1065	25.4188	18.5619	20.6469	18.6692	19.6916	19.5029	20.5431	19.2915	20.8933	20.0017	20.4494	20.2094	18.948						4	4	4	13.3	13.3	13.3	52.735	0	14.555	524050000	24	0.978756	0.62007	-0.328183	-0.280161	1.19116	0.258062	-0.310696	-0.274847	-4.34294e-08
387	25.8573	26.0432	26.6521	26.1007	25.9083	25.3244	26.3735	25.9325	26.2049	26.1791	26.0468	25.9102	21.3981	20.353	19.9595	19.7246	20.6482	19.6492	19.2539	20.8862	19.7468	19.4808	19.3097	20.6105						8	8	8	4.6	4.6	4.6	257.75	0	14.286	921930000	16	0.453804	0.657903	-0.278645	-0.218568	0.15898	0.666848	-0.0780969	-0.0659613	-4.34294e-08
388	29.3765	29.1813	29.0989	29.4143	29.1502	29.3292	29.1329	29.0475	29.2589	29.491	29.3677	29.0221	19.76	19.1213	19.0989	20.4572	20.2061	20.9273	19.6866	19.241	21.5468	20.2375	19.2155	19.2706		biological regulation;cellular component organization;cellular membrane organization;cellular process;drug transport;establishment of localization;lipid transport;membrane organization;regulation of transport;transmembrane transport;transport	cell part;endoplasmic reticulum;Golgi apparatus;intracellular membrane-bounded organelle;intracellular organelle;membrane;organelle		Acetylation;Cellmembrane;Completeproteome;Cytoplasmicvesicle;Glycoprotein;Golgiapparatus;Lipidtransport;Membrane;Referenceproteome;Transmembrane;Transmembranehelix;Transport	10	10	10	27.2	27.2	27.2	41.095	0	212.4	8046600000	76	0.482844	0.769317	-0.102854	-0.0938185	0.0477839	0.917938	0.0171652	0.015254	-4.34294e-08
389	27.0379	27.6166	27.3167	27.5857	27.0215	27.8273	27.2104	27.2032	27.0473	27.1792	27.0057	27.8205	19.8477	19.2959	19.9465	20.4408	19.1669	20.3932	18.5238	19.8813	19.5677	20.4131	18.5195	20.3418						3	3	3	23	23	23	17.705	0	13.765	2143600000	28	0.123758	0.84815	-0.0736408	-0.060266	0.215062	0.529417	-0.126058	-0.102266	-4.34294e-08
390	27.864	27.9112	28.1075	27.8005	28.3743	28.2501	28.0967	27.8412	27.8632	27.407	28.0538	27.2441	19.4423	19.027	18.0594	20.063	19.0718	21.4663	17.7701	18.8377	19.788	19.8318	19.3446	20.4795		biological regulation;cell motility;cellular component assembly;cellular component movement;cellular component organization;cellular metabolic process;cellular nitrogen compound metabolic process;cellular process;heterocycle metabolic process;locomotion;metabolic process;nitrogen compound metabolic process;organic acid metabolic process;regulation of organelle organization;small molecule metaboli…	cell part;cell projection;cytoplasm;extracellular organelle;intracellular membrane-bounded organelle;intracellular organelle;macromolecular complex;nucleus;organelle;protein complex;vesicle		Completeproteome;Referenceproteome	11	11	11	8.4	8.4	8.4	152.16	0	22.943	3407200000	43	0.793969	0.662377	0.219769	0.194046	0.614958	0.295905	-0.278796	-0.232141	-4.34294e-08
391	28.3299	28.5322	28.2785	28.3997	28.516	28.5136	28.3625	28.5316	28.7751	28.7532	28.8547	28.514	19.3545	19.9778	19.0288	20.5419	20.5882	18.7267	18.232	20.1787	19.8936	20.3626	18.6459	19.3365			cell part;intracellular membrane-bounded organelle;intracellular organelle;mitochondrion;nucleoplasm;organelle		Coiledcoil;Completeproteome;Membrane;Referenceproteome;Transmembrane;Transmembranehelix	11	11	11	32.4	32.4	32.4	45.813	0	50.481	4987100000	70	0.674015	0.777051	0.0958548	0.0897687	1.93618	0.235697	0.339158	0.31067	-4.34294e-08
392	23.936	23.1066	22.8579	24.0021	23.3395	24.2095	22.5663	24.4468	22.2346	24.5105	24.7552	24.2479	20.4502	20.0412	20.0128	19.9521	18.9726	20.2198	19.7778	19.9859	19.0515	19.0641	19.571	19.1887	adenyl nucleotide binding;adenyl ribonucleotide binding;ATP binding;binding;catalytic activity;cation binding;enzyme activator activity;enzyme regulator activity;GTPase activator activity;GTPase regulator activity;hydrolase activity;hydrolase activity, acting on acid anhydrides;hydrolase activity, acting on acid anhydrides, in phosphorus-containing anhydrides;ion binding;metal ion binding;motor a…	biological regulation;cellular process;response to stimulus;signal transduction	cell part;cytoplasm;macromolecular complex;protein complex		ATP-binding;Coiledcoil;Completeproteome;Cytoplasm;GTPaseactivation;Membrane;Metal-binding;Motorprotein;Myosin;Nucleotide-binding;Referenceproteome;Repeat;Transmembrane;Transmembranehelix;Zinc;Zinc-finger	4	3	3	1.6	1.3	1.3	301.38	0.0026742	2.1427	93574000	2	-4.34294e-08	1	0	0	-4.34294e-08	1	0	0	-4.34294e-08
393	24.7208	24.4651	23.9514	24.5246	24.1527	24.1763	24.2097	23.895	24.3583	24.1495	24.5118	23.5721	20.0221	18.5922	20.7226	18.7028	18.6317	20.6866	20.7552	19.0115	19.1495	19.6498	18.5525	20.1174	binding;lipid binding;phosphatidylinositol binding;phospholipid binding	cellular component organization;cellular membrane organization;cellular process;endocytosis;establishment of localization;membrane invagination;membrane organization;organelle organization;protein transport;transport;vesicle organization;vesicle-mediated transport	cell part;endosome;intracellular membrane-bounded organelle;intracellular organelle;organelle		Completeproteome;Proteomicsidentification;Referenceproteome	3	2	2	10.7	7.8	7.8	30.134	0.0020557	2.2212	247120000	4	0.796609	0.642406	-0.30706	-0.260397	0.455399	0.311965	-0.267555	-0.211809	-4.34294e-08
394	27.6873	27.4152	27.9228	27.4699	27.6325	27.3093	27.4229	26.4287	27.1173	27.2377	27.748	27.1885	20.7265	19.2752	19.0427	19.0534	19.417	20.138	19.048	20.6706	20.0725	19.9248	19.4137	20.281					Completeproteome;Referenceproteome	5	5	5	15.8	15.8	15.8	64.557	0	20.043	2276300000	18	0.670373	0.575184	-0.42543	-0.329976	0.80562	0.272587	-0.300914	-0.254024	-4.34294e-08
395	24.4203	24.8244	24.2765	24.5138	24.7349	24.1855	23.1915	24.8665	24.7733	24.8319	24.3964	24.9331	21.0579	20.4302	20.9827	20.1686	19.0423	19.2573	18.7103	18.4175	19.8272	19.8366	18.7797	19.5849	binding;calcium channel activity;calmodulin binding;cation binding;cation channel activity;cation transmembrane transporter activity;channel activity;gated channel activity;high voltage-gated calcium channel activity;ion binding;ion channel activity;ion transmembrane transporter activity;metal ion binding;passive transmembrane transporter activity;protein binding;substrate-specific channel activi…	biological regulation;cell communication;cell-cell signaling;cellular homeostasis;cellular ion homeostasis;cellular process;establishment of localization;homeostatic process;ion transport;multicellular organismal process;neurological system process;signaling;transmembrane transport;transport	cell part;macromolecular complex;membrane;plasma membrane;protein complex;voltage-gated calcium channel complex	Calcium signaling pathway;Long-term depression;MAPK signaling pathway;Taste transduction;Type II diabetes mellitus	Alternativesplicing;Calcium;Calciumchannel;Calciumtransport;Completeproteome;Disulfidebond;Glycoprotein;Ionchannel;Iontransport;Membrane;Metal-binding;Phosphoprotein;Referenceproteome;Repeat;Transmembrane;Transmembranehelix;Transport;Voltage-gatedchannel	3	2	2	1.7	1.2	1.2	251.52	0.00016958	3.2488	275180000	2	0.261661	0.667536	-0.264178	-0.188966	0.654773	0.334369	0.224909	0.19308	-4.34294e-08
396	28.901	29.0105	28.6187	28.6781	28.2334	28.4195	28.8424	29.0869	27.9708	28.2239	28.1216	28.6002	19.9231	19.2068	19.5884	24.3671	20.0142	19.1388	19.3746	18.254	20.2709	19.0693	18.7881	18.9865		autophagy;biological regulation;catabolic process;cellular metabolic process;cellular process;establishment of localization;macromolecule metabolic process;macromolecule modification;metabolic process;primary metabolic process;protein metabolic process;protein modification by small protein conjugation or removal;protein modification process;protein targeting;protein transport;regulation of cell c…	cell part;cytosol;intracellular membrane-bounded organelle;intracellular organelle;macromolecular complex;mitochondrion;nucleus;organelle;protein complex;ubiquitin ligase complex		Completeproteome;Cytoplasm;Mitochondrion;Nucleus;Referenceproteome;Ublconjugationpathway	5	5	5	12.3	12.3	12.3	57.56	0	55.919	5127300000	40	0.296568	0.714535	-0.156514	-0.128777	1.81528	0.132099	-0.572915	-0.492682	-4.34294e-08
397	25.3084	25.5919	25.5912	25.3607	25.3053	25.329	25.4873	25.6536	25.2294	25.041	25.0946	25.5224	19.5117	20.0755	18.871	21.1884	20.6062	19.988	20.2162	19.5604	19.2849	19.8362	18.5115	19.6763	binding;nucleotide binding	biological regulation	cell part;cytoplasm;intracellular membrane-bounded organelle;intracellular organelle;nucleus;organelle		Acetylation;Completeproteome;Cytoplasm;Nucleus;Phosphoprotein;Proteomicsidentification;Referenceproteome;RNA-binding	4	4	4	7.6	7.6	7.6	49.905	0.0001728	3.6521	529630000	10	0.0619608	0.963298	-0.0192556	-0.0173447	0.914968	0.31093	-0.241211	-0.213227	-4.34294e-08
398	29.7547	29.746	29.7201	29.8014	29.8063	29.8042	29.7438	29.6149	30.2731	30.3598	30.3538	30.4867	19.5385	20.2691	20.2401	21.6154	20.0759	19.414	18.3119	20.0588	19.4384	19.663	20.339	20.3006	binding;cation binding;ion binding;metal ion binding;transition metal ion binding;zinc ion binding		cell part;intracellular		Completeproteome;Metal-binding;Referenceproteome;Zinc;Zinc-finger	17	17	10	43.3	43.3	28.5	63.01	0	261.98	13404000000	105	0.0985698	0.975222	-0.0132284	-0.0126228	3.60348	0.0989134	0.612833	0.585163	-4.34294e-08
399	30.3746	30.2	30.3097	30.3142	30.4638	30.3445	30.5217	30.4293	30.4397	30.577	30.6135	30.26	20.3515	20.86	20.5798	20.1782	19.4492	20.2664	20.6229	18.516	19.4234	19.5857	19.4547	18.6004						26	26	23	38.6	38.6	35.5	101.16	0	189.19	18202000000	187	1.44903	0.705254	0.140211	0.133291	0.929423	0.395369	0.172925	0.158941	-4.34294e-08
400	27.5287	27.7819	27.5973	27.5634	27.7098	28.3321	28.0678	28.0516	27.6947	26.9815	27.8275	27.3111	21.4657	19.2192	19.8952	20.1149	20.2758	20.4263	20.0156	19.7191	18.8364	19.4301	19.4185	19.5596	binding;carbohydrate binding;catalytic activity;cation binding;glucose binding;glucosyltransferase activity;glycogenin glucosyltransferase activity;ion binding;metal ion binding;monosaccharide binding;sugar binding;transferase activity;transferase activity, transferring glycosyl groups;transferase activity, transferring hexosyl groups;UDP-glucosyltransferase activity;UDP-glycosyltransferase activ…	biosynthetic process;carbohydrate metabolic process;cellular metabolic process;cellular process;energy reserve metabolic process;generation of precursor metabolites and energy;macromolecule metabolic process;metabolic process;polysaccharide metabolic process;primary metabolic process	cell part;extracellular organelle;membrane;organelle;vesicle		Acetylation;Completeproteome;Glycogenbiosynthesis;Glycoprotein;Manganese;Metal-binding;Phosphoprotein;Proteomicsidentification;Referenceproteome;Transferase	7	7	7	20.2	20.2	20.2	40.654	0	77.041	2814000000	34	1.42899	0.550286	0.42251	0.370781	0.333912	0.444718	-0.164123	-0.136785	-4.34294e-08
401	31.9005	31.8118	31.9233	31.7881	31.612	31.769	31.6934	31.5527	31.8589	31.8248	31.7915	31.9919	19.1271	19.2193	19.6671	19.6153	20.1057	19.227	18.0261	17.8967	20.1909	19.3767	20.0069	22.6219	acid-amino acid ligase activity;catalytic activity;channel inhibitor activity;channel regulator activity;ion channel inhibitor activity;ligase activity;ligase activity, forming carbon-nitrogen bonds;potassium channel inhibitor activity;potassium channel regulator activity;small conjugating protein ligase activity;sodium channel inhibitor activity;sodium channel regulator activity;ubiquitin-protei…	biological regulation;catabolic process;cellular homeostasis;cellular ion homeostasis;cellular metabolic process;cellular process;homeostatic process;macromolecule metabolic process;macromolecule modification;metabolic process;primary metabolic process;protein metabolic process;protein modification by small protein conjugation or removal;protein modification process;proteolysis;proteolysis involv…	cell part;cytoplasm;extracellular organelle;intracellular membrane-bounded organelle;intracellular organelle;membrane;nucleus;organelle;plasma membrane;vesicle		Completeproteome;Ligase;Proteomicsidentification;Referenceproteome;Ublconjugationpathway	41	41	35	49.6	49.6	44.8	110.79	0	323.31	48737000000	349	1.79122	0.662587	-0.199151	-0.1883	0.0703266	0.947122	0.0108466	0.0102817	-4.34294e-08
402	29.244	29.2087	29.2931	29.6433	29.2671	29.0716	29.0775	29.2426	29.3985	29.0303	29.3415	29.1744	20.146	18.6948	19.6472	19.3978	19.795	19.9256	19.6415	18.6805	19.773	19.6883	19.5477	19.0287			cell part;intracellular membrane-bounded organelle;intracellular organelle;mitochondrion;organelle		Completeproteome;Proteomicsidentification;Referenceproteome	5	5	5	20.3	20.3	20.3	30.853	0	6.7941	7856500000	23	0.76145	0.68178	-0.182597	-0.164057	0.368688	0.540961	-0.11113	-0.0983089	-4.34294e-08
403	22.9165	22.6224	23.2277	23.9797	23.6604	24.2076	23.3596	23.3429	23.7771	23.2613	22.8403	24.1183	20.7475	18.7058	19.4676	19.2094	19.5021	21.4567	19.5103	20.2559	20.0557	19.8064	20.715	21.1927	catalytic activity;cis-trans isomerase activity;isomerase activity;peptidyl-prolyl cis-trans isomerase activity	cellular metabolic process;cellular process;macromolecule metabolic process;macromolecule modification;metabolic process;peptidyl-amino acid modification;primary metabolic process;protein folding;protein metabolic process;protein modification process	cell part;macromolecular complex;ribonucleoprotein complex;spliceosomal complex		Acetylation;Coiledcoil;Completeproteome;Isomerase;Referenceproteome;Rotamase	2	2	2	9.9	9.9	9.9	46.59	0.0063272	1.5647	12715000	2	-4.34294e-08	1	0	0	-4.34294e-08	1	0	0	-4.34294e-08
404	28.5068	28.3938	28.5612	28.507	28.6383	28.6612	28.4572	28.3573	28.0808	28.1242	28.2963	28.1737	19.3194	19.3836	20.0305	20.1457	22.0921	18.679	19.3455	20.1315	20.2144	20.6306	20.2312	19.7847	activin receptor binding;adrenergic receptor binding;beta-1 adrenergic receptor binding;binding;catalytic activity;enzyme binding;G-protein-coupled receptor binding;kinase activity;molecular transducer activity;PDZ domain binding;phosphatase binding;protein binding;protein complex binding;protein complex scaffold;protein domain specific binding;receptor binding;receptor serine/threonine kinase bi…	anatomical structure development;biological regulation;cell development;cellular component assembly;cellular component organization;cellular localization;cellular membrane organization;cellular process;developmental process;establishment of localization;localization;macromolecular complex assembly;membrane organization;multicellular organismal process;protein complex assembly;regulation of cell c…	cell part;cell projection;cytoplasm;endosome;intracellular membrane-bounded organelle;intracellular organelle;macromolecular complex;membrane;neuron projection;nucleus;organelle;plasma membrane;protein complex;synapse	Tight junction	Alternativesplicing;Celljunction;Cellmembrane;Completeproteome;Cytoplasm;Endosome;Kinase;Membrane;Neurogenesis;Phosphoprotein;Referenceproteome;Repeat;Synapse;Synaptosome;Transferase	22	21	21	24.9	24.1	24.1	119.33	0	34.258	4488200000	87	0.170039	0.921551	0.0362892	0.0335673	2.73466	0.237748	-0.323469	-0.305631	-4.34294e-08
405	32.2795	32.2698	32.4063	32.4712	31.7996	32.0484	32.1081	32.1783	31.833	31.8097	31.6648	31.6518	19.1358	20.7964	21.2352	21.4717	19.9121	20.544	19.2197	19.8197	18.2525	21.5024	19.3111	18.998	binding;catalytic activity;cation binding;dimethylallyltranstransferase activity;geranyltranstransferase activity;ion binding;metal ion binding;prenyltransferase activity;transferase activity;transferase activity, transferring alkyl or aryl (other than methyl) groups	alcohol metabolic process;anatomical structure development;biological regulation;biosynthetic process;cellular lipid metabolic process;cellular metabolic process;cellular process;developmental process;lipid metabolic process;metabolic process;multicellular organismal process;primary metabolic process;response to chemical stimulus;response to drug;response to endogenous stimulus;response to stimul…	cell part;intracellular membrane-bounded organelle;intracellular organelle;microbody;organelle;peroxisome	Terpenoid backbone biosynthesis	Acetylation;Cholesterolbiosynthesis;Cholesterolmetabolism;Completeproteome;Cytoplasm;Isoprenebiosynthesis;Lipidbiosynthesis;Lipidmetabolism;Magnesium;Metal-binding;Proteomicsidentification;Referenceproteome;Steroidbiosynthesis;Steroidmetabolism;Sterolbiosynthesis;Sterolmetabolism;Transferase	13	13	13	41.4	41.4	41.4	40.803	0	267.54	56857000000	158	1.68624	0.601292	-0.323103	-0.294808	3.98148	0.0954871	-0.616852	-0.577398	-4.34294e-08
406	27.4402	27.1874	27.3179	27.0874	27.148	27.4193	27.2076	27.2437	27.3786	26.7502	27.2947	26.9536	19.2528	20.1311	19.5845	19.664	19.1896	20.328	19.5829	19.5938	19.3671	20.2967	21.3144	18.2802	calcium activated cation channel activity;calcium-activated potassium channel activity;cation channel activity;cation transmembrane transporter activity;channel activity;gated channel activity;ion channel activity;ion gated channel activity;ion transmembrane transporter activity;passive transmembrane transporter activity;potassium channel activity;substrate-specific channel activity;substrate-spe…	cellular lipid metabolic process;cellular metabolic process;cellular process;lipid metabolic process;metabolic process;phosphorus metabolic process;primary metabolic process	cell part;cytoplasm	Fructose and mannose metabolism	Completeproteome;Proteomicsidentification;Referenceproteome	13	11	11	23.4	20.9	20.9	75.576	0	23.736	1937200000	42	0.0124246	0.993385	-0.00356627	-0.00325247	0.428722	0.431595	-0.163975	-0.14065	-4.34294e-08
407	24.5015	23.5151	23.4019	24.0034	24.4373	23.1793	22.7864	24.5887	23.4238	24.208	24.618	24.8629	21.5835	20.0724	20.2552	19.2161	20.8274	20.7655	20.3694	20.062	20.4057	20.3122	18.4768	19.908		cell differentiation;cellular component organization;cellular process;cytoskeleton organization;developmental process;organelle organization		Focal adhesion;MAPK signaling pathway	Actin-binding;Completeproteome;Proteomicsidentification;Referenceproteome;Repeat	5	2	2	1.9	1	1	275.31	0.0008274	2.8548	20903000	2	-4.34294e-08	1	0	0	-4.34294e-08	1	0	0	-4.34294e-08
408	23.3996	24.6693	24.7429	24.569	23.4283	23.329	25.2849	24.4323	25.2027	25.1414	24.8079	25.4712	20.3082	20.0982	20.2805	21.207	19.3684	19.0812	20.7649	20.7715	21.2387	20.2431	19.455	19.1973	enzyme regulator activity;GTPase regulator activity;guanyl-nucleotide exchange factor activity;nucleoside-triphosphatase regulator activity;Ras guanyl-nucleotide exchange factor activity;Rho guanyl-nucleotide exchange factor activity;small GTPase regulator activity	cellular component organization;cellular process;cytoskeleton organization;organelle organization			Completeproteome;Proteomicsidentification;Referenceproteome	3	3	3	1.5	1.5	1.5	222.02	0.0038545	1.8694	298120000	3	0.153847	0.690842	-0.226536	-0.145195	1.11035	0.0909013	0.810592	0.602559	-4.34294e-08
409	27.9462	28.1612	28.1737	27.9369	28.3588	28.0795	28.1234	28.2384	28.292	27.9683	28.3038	27.807	19.6392	19.1091	20.0979	20.573	19.6057	19.8502	19.6438	20.7925	18.7641	19.7735	19.7384	20.2971	binding;cation binding;chromatin binding;core promoter proximal region DNA binding;core promoter proximal region sequence-specific DNA binding;cytoskeletal protein binding;DNA binding;filamin binding;ion binding;metal ion binding;molecular transducer activity;nucleic acid binding;nucleic acid binding transcription factor activity;protein binding;protein binding transcription factor activity;recep…	anatomical structure development;anatomical structure formation involved in morphogenesis;anatomical structure morphogenesis;biological regulation;biosynthetic process;cell activation;cell differentiation;cell morphogenesis;cell proliferation;cellular component assembly;cellular component morphogenesis;cellular component organization;cellular macromolecular complex assembly;cellular metabolic pro…	cell part;centrosome;cytoplasm;intracellular membrane-bounded organelle;intracellular non-membrane-bounded organelle;intracellular organelle;macromolecular complex;microtubule organizing center;nucleoplasm;nucleus;organelle;protein complex;transcription factor complex	Adherens junction;Cell cycle;Chronic myeloid leukemia;Colorectal cancer;Pancreatic cancer;Pathways in cancer;TGF-beta signaling pathway;Wnt signaling pathway	Acetylation;Completeproteome;Cytoplasm;DNA-binding;Isopeptidebond;Metal-binding;Nucleus;Proteomicsidentification;Referenceproteome;Transcription;Transcriptionregulation;Ublconjugation;Zinc	7	7	7	17.5	17.5	17.5	60.156	0	18.644	3758200000	25	0.798793	0.70498	0.145548	0.133471	0.0995011	0.817546	0.0382948	0.0336155	-4.34294e-08
4503	32.6801	32.8161	32.9259	33.0005	32.9246	32.9123	32.8004	32.784	32.9744	33.3779	33.0254	33.1139	20.3746	17.9904	22.2581	19.1266	23.5439	23.2171	23.0794	23.4322	25.3194	25.9803	24.5562	24.8898	adenyl nucleotide binding;adenyl ribonucleotide binding;ATP binding;binding;catalytic activity;kinase activity;nucleotide binding;phosphotransferase activity, alcohol group as acceptor;protein kinase activity;protein serine/threonine kinase activity;purine nucleotide binding;purine ribonucleoside triphosphate binding;purine ribonucleotide binding;ribonucleotide binding;transferase activity;transf…	biological regulation;biosynthetic process;cellular metabolic process;cellular nitrogen compound metabolic process;cellular process;macromolecule metabolic process;macromolecule modification;metabolic process;nitrogen compound metabolic process;nucleobase-containing compound metabolic process;phosphorus metabolic process;primary metabolic process;protein metabolic process;protein modification pro…	cell part;macromolecular complex;protein complex	Adherens junction;Circadian rhythm - plant;Measles;Ribosome biogenesis in eukaryotes;Tight junction;Wnt signaling pathway	3D-structure;Apoptosis;ATP-binding;Biologicalrhythms;Cellcycle;Completeproteome;Directproteinsequencing;Kinase;Nucleotide-binding;Phosphoprotein;Referenceproteome;Serine/threonine-proteinkinase;Transcription;Transcriptionregulation;Transferase;Wntsignalingpathway	20	20	20	57	57	57	45.073	0	323.31	111210000000	427	0.00140486	0.999236	-0.000336647	-0.000312071	1.22531	0.283671	0.267214	0.239949	1.47625
411	23.1518	23.3306	23.9124	25.2526	22.5331	23.0623	23.4174	22.2939	23.5595	24.0075	23.7698	23.6359	20.7319	19.2462	19.5502	20.6955	19.6878	20.075	19.3043	20.6563	19.5524	19.9418	19.7399	20.3481	binding;lipid binding	biological regulation;cellular component organization;cellular membrane organization;cellular process;endocytosis;establishment of localization;membrane invagination;membrane organization;regulation of transport;transport;vesicle-mediated transport	cell part;macromolecular complex;protein complex	Endocytosis	Completeproteome;Cytoplasm;Endocytosis;Lipid-binding;Phosphoprotein;Proteomicsidentification;Referenceproteome;Repeat;Ublconjugation	14	1	1	33.9	2.3	2.3	64.659	0	5.0634	13838000	6	-4.34294e-08	1	0	0	-4.34294e-08	1	0	0	-4.34294e-08
412	29.4802	29.373	29.498	29.4893	29.3525	29.3594	29.4711	29.5659	29.5222	29.7687	29.7202	29.8662	19.1863	20.0864	19.5303	19.2534	19.5053	19.736	18.9429	19.9488	20.1213	20.7626	19.836	19.5416						31	31	31	15.1	15.1	15.1	279.36	0	157.59	10009000000	119	0.147281	0.952213	-0.0229278	-0.0216585	1.52432	0.28742	0.259182	0.240411	-4.34294e-08
413	27.6713	27.8483	27.8865	27.7919	27.9611	27.8867	27.5491	27.7869	27.8275	27.668	27.6677	27.7518	19.8465	20.5135	18.4924	19.638	18.8438	19.9517	19.8782	19.3474	20.1279	18.976	20.9225	20.2239	catalytic activity;hydrolase activity;hydrolase activity, acting on ester bonds;phosphatase activity;phosphoprotein phosphatase activity;phosphoric ester hydrolase activity;protein tyrosine phosphatase activity	anatomical structure development;biological regulation;cell differentiation;cellular process;circulatory system process;coagulation;developmental process;locomotion;multicellular organismal process;regulation of body fluid levels;regulation of protein modification process;response to chemical stimulus;response to external stimulus;response to stimulus;signal transduction	cell part;cell surface;extracellular organelle;nucleoplasm;organelle;vesicle		Completeproteome;Hydrolase;Proteinphosphatase;Proteomicsidentification;Referenceproteome	12	12	12	12.3	12.3	12.3	130.22	0	134.62	2885200000	56	0.0115746	0.99323	-0.00352573	-0.00320161	0.538541	0.657014	-0.0707459	-0.0667002	-4.34294e-08
414	30.5082	30.6394	30.5748	30.5374	30.5898	30.4202	30.5039	30.7584	30.6117	30.5264	30.2931	30.506	19.9443	20.7765	18.0327	20.4773	19.6848	20.1435	19.2856	18.9888	20.3815	20.29	19.507	19.8209						13	12	12	67.3	60.3	60.3	28.253	0	323.31	20458000000	127	0.0133947	0.994539	0.00314951	0.00292264	0.477257	0.627583	-0.0806618	-0.0751463	-4.34294e-08
415	26.9241	27.0948	26.8976	26.7755	26.9816	26.6497	27.6305	27.5155	27.5673	27.4875	27.6374	27.6306	19.7314	19.6634	21.129	20.0895	21.2055	19.4252	19.4827	20.6531	20.153	20.3247	19.1467	20.1341	adenyl nucleotide binding;adenyl ribonucleotide binding;ATP binding;binding;catalytic activity;chromatin binding;DNA binding;DNA helicase activity;DNA replication origin binding;helicase activity;hydrolase activity;hydrolase activity, acting on acid anhydrides;hydrolase activity, acting on acid anhydrides, in phosphorus-containing anhydrides;nucleic acid binding;nucleoside-triphosphatase activity…	cell division;cellular metabolic process;cellular nitrogen compound metabolic process;cellular process;DNA metabolic process;macromolecule metabolic process;metabolic process;nitrogen compound metabolic process;nucleobase-containing compound metabolic process;primary metabolic process	cell part;macromolecular complex;membrane;nucleoplasm;protein complex	Cell cycle;Cell cycle - yeast;DNA replication;Meiosis - yeast	ATP-binding;Cellcycle;Celldivision;Completeproteome;DNA-binding;Nucleotide-binding;Proteomicsidentification;Referenceproteome	11	11	11	18.5	18.5	18.5	82.467	0	14.879	2082100000	40	0.483102	0.66046	0.27131	0.218922	3.31272	0.0860226	0.657683	0.612124	-4.34294e-08
416	31.8967	31.9257	31.9482	31.8871	32.0231	31.9967	31.9399	32.0682	32.1887	32.1484	32.0311	31.9117	18.4595	18.205	19.577	19.286	28.8728	20.2801	20.891	20.6405	19.609	20.9248	19.93	18.818	adenyl nucleotide binding;adenyl ribonucleotide binding;ADP binding;ATP binding;binding;catalytic activity;hydrolase activity;hydrolase activity, acting on acid anhydrides;hydrolase activity, acting on acid anhydrides, in phosphorus-containing anhydrides;motor activity;nucleoside-triphosphatase activity;nucleotide binding;purine nucleotide binding;purine ribonucleoside triphosphate binding;purine…	biological regulation;cell motility;cellular component movement;cellular component organization;cellular membrane organization;cellular process;cytoskeleton organization;Golgi organization;locomotion;membrane organization;organelle organization;regulation of transport;vesicle organization	cell part;macromolecular complex;membrane;protein complex		ATP-binding;Coiledcoil;Completeproteome;Motorprotein;Myosin;Nucleotide-binding;Proteomicsidentification;Referenceproteome	71	71	71	39.9	39.9	39.9	233.38	0	323.31	62933000000	550	1.49568	0.777831	0.092566	0.0898532	1.06818	0.426626	0.15559	0.146233	-4.34294e-08
417	22.639	26.2744	26.0074	23.3749	26.2824	25.86	23.2702	25.0245	25.8127	25.8548	24.2644	24.6365	20.8457	19.8235	20.0794	19.1045	20.8205	19.5627	18.6404	19.5715	21.077	19.4637	20.2531	18.5411			cell part		Completeproteome;Membrane;Proteomicsidentification;Referenceproteome;Transmembrane;Transmembranehelix	2	2	2	10.9	10.9	10.9	26.774	0.00017153	3.472	434070000	5	0.183515	0.644212	0.535329	0.250747	-4.34294e-08	1	0	0	-4.34294e-08
418	24.0653	23.0961	22.972	22.7954	22.4575	24.4034	22.0475	24.0664	23.328	24.3097	23.8534	23.6128	18.0786	19.2754	19.7071	20.6613	18.9156	20.4514	18.6402	20.042	18.6194	20.713	19.9866	20.3639	binding;cation binding;enzyme binding;integrin binding;ion binding;kinase binding;metal ion binding;protein binding;protein complex binding;protein kinase binding;receptor binding;transition metal ion binding;zinc ion binding	anatomical structure morphogenesis;biological adhesion;biological regulation;cell adhesion;cell junction organization;cell morphogenesis;cellular component assembly;cellular component morphogenesis;cellular component organization;cellular metabolic process;cellular process;cytoskeleton organization;developmental process;macromolecule metabolic process;macromolecule modification;metabolic process;…	cell cortex;cell part;cell projection;cytoskeleton;intracellular non-membrane-bounded organelle;intracellular organelle;nucleoplasm;organelle	Bacterial invasion of epithelial cells;Chemokine signaling pathway;Focal adhesion;Leukocyte transendothelial migration;Regulation of actin cytoskeleton;VEGF signaling pathway	Acetylation;Celladhesion;Celljunction;Completeproteome;Cytoplasm;Cytoskeleton;LIMdomain;Metal-binding;Phosphoprotein;Proteomicsidentification;Referenceproteome;Repeat;Zinc	1	1	1	1.5	1.5	1.5	64.018	0.004284	1.7698	34975000	2	-4.34294e-08	1	0	0	-4.34294e-08	1	0	0	-4.34294e-08
419	23.3988	22.7732	23.061	23.6116	23.9168	24.4253	23.5859	23.3251	23.7076	23.5612	24.136	23.5168	19.0826	18.9581	20.3208	19.3614	19.8973	18.751	18.7025	19.0269	19.454	20.5471	19.4004	20.1888		biological regulation;cell death;cellular process;death	cell part;cytosol;intracellular membrane-bounded organelle;intracellular organelle;nucleoplasm;nucleus;organelle	Apoptosis	Completeproteome;Proteomicsidentification;Referenceproteome	2	2	2	9.8	9.8	9.8	28.759	0.0012983	2.5641	27703000	2	-4.34294e-08	1	0	0	-4.34294e-08	1	0	0	-4.34294e-08
420	30.3654	30.367	30.3724	30.2219	30.3688	30.4166	30.4842	30.4346	29.4902	29.3001	29.5312	29.6728	19.2363	20.0291	18.4945	20.9293	20.305	21.4594	19.4215	19.6804	19.4145	21.0737	19.4113	16.278	adenyl nucleotide binding;adenyl ribonucleotide binding;ATP binding;beta-catenin binding;binding;catalytic activity;enzyme binding;hepatocyte growth factor-activated receptor activity;kinase activity;kinase binding;molecular transducer activity;nucleotide binding;phosphatidylinositol 3-kinase binding;phospholipase binding;phosphotransferase activity, alcohol group as acceptor;protein binding;prot…	aging;anatomical structure development;anatomical structure morphogenesis;behavior;biological regulation;cell communication;cell development;cell differentiation;cell morphogenesis;cell motility;cell proliferation;cell-cell signaling;cellular component morphogenesis;cellular component movement;cellular component organization;cellular homeostasis;cellular metabolic process;cellular process;develop…	cell body;cell part;cell projection;cell surface;cytoplasm;extracellular space;membrane;neuron projection;neuronal cell body;plasma membrane;synapse	Adherens junction;Axon guidance;Bacterial invasion of epithelial cells;Cytokine-cytokine receptor interaction;Endocytosis;Epithelial cell signaling in Helicobacter pylori infection;Focal adhesion;Malaria;Melanoma;Pathways in cancer;Renal cell carcinoma	ATP-binding;Completeproteome;Disulfidebond;Glycoprotein;Kinase;Membrane;Nucleotide-binding;Phosphoprotein;Proteomicsidentification;Proto-oncogene;Receptor;Referenceproteome;Repeat;Signal;Transferase;Transmembrane;Transmembranehelix;Tyrosine-proteinkinase;Ublconjugation	32	32	31	28.5	28.5	27.9	153.96	0	99.321	14702000000	169	1.08844	0.776793	0.0943666	0.0904155	3.36964	0.0446355	-0.833101	-0.767744	-4.34294e-08
421	30.7549	30.8169	30.734	30.6675	30.7184	30.7169	30.6516	30.7213	30.8056	30.8271	30.8603	30.8656	20.0225	20.3216	18.8101	20.7516	18.2714	19.3235	21.1211	20.1411	18.6418	22.5038	20.4969	20.5874	catalytic activity		cell part;cytoplasm;extracellular organelle;intracellular membrane-bounded organelle;intracellular organelle;membrane;nucleus;organelle;vesicle		Completeproteome;Proteomicsidentification;Referenceproteome	44	43	42	35.7	35	34.5	170.92	0	248.9	23021000000	243	0.528141	0.902019	-0.0412793	-0.0398792	1.35652	0.563119	0.0963564	0.0931956	-4.34294e-08
422	31.9408	31.8204	31.536	31.7393	31.7639	31.7401	31.7909	31.7961	31.7892	31.6925	31.8296	31.9901	18.5724	19.8693	19.5019	18.6895	19.86	20.7799	19.3975	19.8041	21.1294	20.3652	20.1885	19.25		biological regulation;cellular component disassembly;cellular component organization;cellular process;protein depolymerization;regulation of transport	synapse	Endocytosis	Completeproteome;Referenceproteome	26	26	24	38.2	38.2	37.1	102.19	0	323.31	47001000000	272	0.053484	0.975293	0.0135984	0.0125204	0.255983	0.688501	0.0662351	0.0599245	-4.34294e-08
423	29.0141	29.052	28.7105	28.908	29.276	29.1934	29.4206	29.4804	29.6511	29.8151	29.587	29.9211	21.1277	18.4425	18.9805	21.0799	19.4523	19.9281	18.5367	18.8528	23.1997	18.0445	21.9032	19.5662	3-chloroallyl aldehyde dehydrogenase activity;aldehyde dehydrogenase (NAD) activity;aldehyde dehydrogenase [NAD(P)+] activity;catalytic activity;long-chain-alcohol oxidase activity;long-chain-aldehyde dehydrogenase activity;oxidoreductase activity;oxidoreductase activity, acting on CH-OH group of donors;oxidoreductase activity, acting on the aldehyde or oxo group of donors;oxidoreductase activity…	alcohol metabolic process;anatomical structure development;cellular aldehyde metabolic process;cellular lipid metabolic process;cellular metabolic process;cellular process;developmental process;lipid metabolic process;metabolic process;primary metabolic process;response to chemical stimulus;response to oxidative stress;response to stimulus;response to stress;small molecule metabolic process	cell part;cytosol;endoplasmic reticulum;extracellular organelle;intracellular membrane-bounded organelle;intracellular organelle;membrane;microbody;nucleus;organelle;peroxisome;vesicle	Arginine and proline metabolism;Ascorbate and aldarate metabolism;beta-Alanine metabolism;Chloroalkane and chloroalkene degradation;Fatty acid metabolism;Glycerolipid metabolism;Glycolysis / Gluconeogenesis;Histidine metabolism;Limonene and pinene degradation;Lysine degradation;Pentose and glucuronate interconversions;Propanoate metabolism;Pyruvate metabolism;Tryptophan metabolism;Valine, leucine…	Completeproteome;Directproteinsequencing;Endoplasmicreticulum;Membrane;NAD;Oxidoreductase;Phosphoprotein;Proteomicsidentification;Referenceproteome;Transmembrane;Transmembranehelix	12	12	12	34.5	34.5	34.5	54.107	0	89.457	8667500000	80	2.21304	0.54936	0.421485	0.382865	3.57251	0.0462312	0.822431	0.742249	-4.34294e-08
424	25.2961	25.551	25.6805	25.4284	26.1143	25.877	25.8111	25.5088	25.9748	25.5724	25.997	25.8794	18.9794	19.0478	21.1606	19.075	19.2135	18.7716	19.374	18.62	20.0763	20.7991	18.2883	18.5435	AU-rich element binding;binding;enzyme inhibitor activity;enzyme regulator activity;GTPase inhibitor activity;GTPase regulator activity;mRNA 3'-UTR AU-rich region binding;mRNA 3'-UTR binding;mRNA binding;nucleic acid binding;nucleoside-triphosphatase regulator activity;nucleotide binding;poly-pyrimidine tract binding;ribonucleoprotein binding;ribosomal large subunit binding;ribosomal small subuni…	biological regulation;cellular process;regulation of translation;response to chemical stimulus;response to endogenous stimulus;response to oxidative stress;response to stimulus;response to stress	cell part;cytoplasm;intracellular membrane-bounded organelle;intracellular organelle;macromolecular complex;nucleus;organelle;polysome;ribonucleoprotein complex		Completeproteome;Proteomicsidentification;Referenceproteome	10	4	4	18.8	5.9	5.9	80.756	0.00017167	3.496	698570000	15	1.15083	0.60063	0.338764	0.294727	1.53106	0.225009	0.366868	0.325261	-4.34294e-08
425	30.2003	30.0186	30.1557	30.1419	30.1962	30.0444	29.9624	29.8225	30.0738	30.1346	30.1203	30.1768	18.6066	18.9043	19.0787	19.6107	20.2973	19.2443	20.1413	19.0743	19.0132	20.1832	19.9779	18.9812	adenyl nucleotide binding;adenyl ribonucleotide binding;ATP binding;axon guidance receptor activity;binding;catalytic activity;ephrin receptor activity;kinase activity;molecular transducer activity;nucleotide binding;phosphotransferase activity, alcohol group as acceptor;protein kinase activity;protein tyrosine kinase activity;purine nucleotide binding;purine ribonucleoside triphosphate binding;p…	anatomical structure morphogenesis;behavior;biological regulation;cellular component morphogenesis;cellular component organization;cellular process;developmental process;locomotion;multicellular organismal process;neurological system process;response to chemical stimulus;response to external stimulus;response to stimulus	cell body;cell part;neuronal cell body	Axon guidance	ATP-binding;Completeproteome;Kinase;Membrane;Nucleotide-binding;Receptor;Referenceproteome;Repeat;Transferase;Transmembrane;Transmembranehelix;Tyrosine-proteinkinase	20	19	15	25	24.2	19.9	107.47	0	228.17	14500000000	164	0.645757	0.736596	-0.122744	-0.112893	0.0211426	0.987829	-0.00278568	-0.0026675	-4.34294e-08
426	29.2838	29.37	29.3502	29.4831	29.2299	29.0904	29.2156	29.2369	29.6437	29.3151	29.6022	29.4429	19.9831	20.8556	20.1313	20.4259	19.6247	19.1746	20.8302	19.6613	19.6473	19.2563	19.7509	20.9	binding;cation binding;DNA binding;ion binding;metal ion binding;nucleic acid binding	cellular component assembly;cellular component organization;cellular macromolecular complex assembly;cellular process;chromosome organization;macromolecular complex assembly;organelle assembly;organelle organization;protein complex assembly	cell part;cytoplasm;nucleoplasm		Completeproteome;Proteomicsidentification;Referenceproteome	18	18	18	15.8	15.8	15.8	149.85	0	117.08	8737400000	116	1.77013	0.679748	-0.178583	-0.169441	0.702411	0.482197	0.129189	0.118937	-4.34294e-08
427	26.3234	26.073	26.569	26.4416	21.849	26.6319	26.5956	26.3925	26.0933	25.9797	26.3808	26.3201	19.3212	20.0195	18.2487	19.7531	18.9421	20.3011	18.242	20.2185	20.307	18.422	19.1818	20.5544	catalytic activity;hydrolase activity;hydrolase activity, acting on ester bonds;phosphatase activity;phosphatidate phosphatase activity;phosphoric ester hydrolase activity;protein binding transcription factor activity;transcription coactivator activity;transcription cofactor activity;transcription factor binding transcription factor activity	biological regulation;biosynthetic process;catabolic process;cellular ketone metabolic process;cellular lipid metabolic process;cellular metabolic process;cellular process;glycerol ether metabolic process;lipid metabolic process;metabolic process;organic acid metabolic process;phosphorus metabolic process;primary metabolic process;small molecule metabolic process	cell part;cytosol;intracellular membrane-bounded organelle;intracellular organelle;membrane;nucleus;organelle		Completeproteome;Proteomicsidentification;Referenceproteome	7	7	7	9.6	9.6	9.6	99.708	0	7.0173	950570000	13	0.333509	0.556486	-0.984504	-0.451883	0.512831	0.431842	-0.158244	-0.138615	-4.34294e-08
428	25.5946	26.0427	26.0088	26.2694	26.0366	26.5136	26.0414	25.9424	25.6401	26.9706	26.5259	26.0351	20.6336	20.6675	19.2501	20.8702	19.2973	20.3791	20.8202	19.5134	19.9095	20.711	20.1772	20.41	binding;nucleic acid binding;RNA binding				Completeproteome;Proteomicsidentification;Referenceproteome	14	4	4	41.1	10.4	10.4	51.488	0	12.955	971900000	9	0.348322	0.709293	0.154621	0.129869	0.41976	0.288808	0.314053	0.237584	-4.34294e-08
429	29.5849	29.4408	29.4277	29.412	29.4034	29.3753	29.4992	29.1286	28.5098	28.0611	27.8032	28.0141	19.5214	21.355	19.252	19.6017	19.9675	19.1434	19.8259	19.7391	21.2827	20.6685	18.5916	20.165		cellular component organization;cellular process;organelle organization;peroxisome organization	cell part;cytoplasm;intracellular membrane-bounded organelle;intracellular organelle;membrane;microbody;organelle;peroxisome	Peroxisome	Acetylation;Completeproteome;Cytoplasm;Lipoprotein;Membrane;Methylation;Peroxisome;Peroxisomebiogenesis;Phosphoprotein;Prenylation;Proteomicsidentification;Referenceproteome	10	10	10	56	56	56	31.861	0	323.31	7285900000	72	0.588494	0.750386	-0.114731	-0.105406	2.7622	0.0056	-1.36932	-1.18674	-4.34294e-08
430	26.1247	25.9106	26.0171	25.8743	25.7609	26.3935	26.3124	26.6934	26.2031	25.8553	25.9221	25.7594	19.9642	19.4103	19.4701	20.4286	20.8342	18.9033	19.6272	20.6918	20.9771	18.8487	19.475	20.518	structural constituent of ribosome;structural molecule activity	biosynthetic process;cellular metabolic process;cellular process;cytoplasmic translation;macromolecule metabolic process;metabolic process;primary metabolic process;protein metabolic process;translation	cell part;macromolecular complex;ribonucleoprotein complex;small ribosomal subunit		Completeproteome;Proteomicsidentification;Referenceproteome	5	1	1	28.6	11.6	11.6	12.608	0	7.9793	872640000	13	0.673095	0.644978	0.308411	0.25647	0.160002	0.776864	-0.0466561	-0.0419993	-4.34294e-08
5258	29.3933	29.3225	29.2816	29.7848	29.2531	29.3193	29.3399	29.4166	29.3524	29.2948	29.3535	29.4107	20.7552	19.1006	20.326	22.8337	30.6644	30.2971	32.1022	30.5268	18.948	19.8508	22.2314	20.1573			cell part;cytoplasm;cytosol;intracellular membrane-bounded organelle;intracellular organelle;macromolecular complex;nucleus;organelle;protein complex		Completeproteome;Cytoplasm;Directproteinsequencing;Nucleus;Phosphoprotein;Proteomicsidentification;Referenceproteome;Repeat;WDrepeat	14	14	14	50.9	50.9	50.9	37.075	0	323.31	27485000000	160	0.39136	0.758162	-0.113338	-0.101175	0.314575	0.602542	-0.0927148	-0.0829431	3.81304
[truncated: 6,248 more rows]
[truncated: 17 more columns]

## Sheet: S1B HEK293
Table S1B: Proteomics raw data for the interactome of GFP-(GR)149-GFP, (PR)175-GFP and GFP expressing HEK293 cells
																													interactome GR vs GFP				interactome PR vs GFP
[truncated: 1,623 more rows]
