# Supplementary material for: Proteomics and C9orf72 neuropathology identify ribosomes as poly-GR/PR interactors driving toxicity
Source: Life Sci Alliance. 2018 May 16;1(2):e201800070. doi: 10.26508/lsa.201800070 (PMC6238541; doi:10.26508/lsa.201800070)
Supplement: Supplementary file 3 [file LSA-2018-00070_TableS3.xlsx]

## Sheet: S3A whole proteome GR v GFP
Table S3A: Enrichment of gene ontology (GO) terms in proteome comparisons of GFP-(GR)149 and GFP transduced primary neurons
C: Column	C: Type	C: Name	N: Size	N: Score	N: P value	N: Benj. Hoch. FDR	N: Mean	N: Median
Welch's T-test Difference LFQ intensity fullproteome_pGR_LFQ intensity fullproteome_GFP s0=1, fdr=5%	KEGG name	Ribosome	79	-0.540603	1.35038e-16	3.41645e-14	-0.192829	-0.172332
Welch's T-test Difference LFQ intensity fullproteome_pGR_LFQ intensity fullproteome_GFP s0=1, fdr=5%	GOMF name	structural constituent of ribosome	129	-0.370165	5.76701e-13	1.46713e-09	-0.123628	-0.124669
Welch's T-test Difference LFQ intensity fullproteome_pGR_LFQ intensity fullproteome_GFP s0=1, fdr=5%	Keywords	Ribosomalprotein	152	-0.329193	3.83653e-12	1.78015e-09	-0.106874	-0.09308
Welch's T-test Difference LFQ intensity fullproteome_pGR_LFQ intensity fullproteome_GFP s0=1, fdr=5%	GOBP slim name	translation	140	-0.326822	3.54648e-11	1.01784e-08	-0.102933	-0.0983407
Welch's T-test Difference LFQ intensity fullproteome_pGR_LFQ intensity fullproteome_GFP s0=1, fdr=5%	GOCC slim name	ribosome	117	-0.305217	1.47882e-08	1.96684e-06	-0.102021	-0.0853772
Welch's T-test Difference LFQ intensity fullproteome_pGR_LFQ intensity fullproteome_GFP s0=1, fdr=5%	Keywords	Ribonucleoprotein	201	-0.23568	1.24764e-08	2.89453e-06	-0.0771178	-0.0652113
Welch's T-test Difference LFQ intensity fullproteome_pGR_LFQ intensity fullproteome_GFP s0=1, fdr=5%	GOMF name	structural molecule activity	230	-0.219803	1.46135e-08	1.85884e-05	-0.0788991	-0.0670896
Welch's T-test Difference LFQ intensity fullproteome_pGR_LFQ intensity fullproteome_GFP s0=1, fdr=5%	GOCC slim name	ribonucleoprotein complex	450	-0.109106	0.000112712	0.00299813	-0.034275	-0.0278583
Welch's T-test Difference LFQ intensity fullproteome_pGR_LFQ intensity fullproteome_GFP s0=1, fdr=5%	GOBP slim name	biosynthetic process	868	-0.0779023	0.000225483	0.00647136	-0.0208394	-0.0182934
Welch's T-test Difference LFQ intensity fullproteome_pGR_LFQ intensity fullproteome_GFP s0=1, fdr=5%	GOBP slim name	biological regulation	2815	0.0569828	0.000103798	0.00425571	0.0191588	0.0104818
Welch's T-test Difference LFQ intensity fullproteome_pGR_LFQ intensity fullproteome_GFP s0=1, fdr=5%	GOCC slim name	cytoplasm	1462	0.0610274	0.000404498	0.00768547	0.0210161	0.0137806
Welch's T-test Difference LFQ intensity fullproteome_pGR_LFQ intensity fullproteome_GFP s0=1, fdr=5%	Keywords	Proteomicsidentification	2938	0.0649041	9.20502e-06	0.00142371	0.0174088	0.00992131
Welch's T-test Difference LFQ intensity fullproteome_pGR_LFQ intensity fullproteome_GFP s0=1, fdr=5%	GOBP slim name	developmental process	1382	0.0759788	1.58051e-05	0.00113402	0.0359172	0.0194228
Welch's T-test Difference LFQ intensity fullproteome_pGR_LFQ intensity fullproteome_GFP s0=1, fdr=5%	GOBP slim name	response to stimulus	1831	0.0780506	1.15295e-06	0.000110299	0.0255718	0.0162487
Welch's T-test Difference LFQ intensity fullproteome_pGR_LFQ intensity fullproteome_GFP s0=1, fdr=5%	GOCC slim name	cell projection	651	0.0805373	0.000756029	0.012569	0.0350189	0.02214
Welch's T-test Difference LFQ intensity fullproteome_pGR_LFQ intensity fullproteome_GFP s0=1, fdr=5%	GOCC slim name	plasma membrane	804	0.0837568	0.000123314	0.00273346	0.0477493	0.0220001
Welch's T-test Difference LFQ intensity fullproteome_pGR_LFQ intensity fullproteome_GFP s0=1, fdr=5%	GOCC slim name	extracellular organelle	1059	0.0841998	1.52685e-05	0.000676905	0.0367877	0.0175648
Welch's T-test Difference LFQ intensity fullproteome_pGR_LFQ intensity fullproteome_GFP s0=1, fdr=5%	GOCC slim name	vesicle	1308	0.0932983	2.0314e-07	1.35088e-05	0.0376039	0.0180395
Welch's T-test Difference LFQ intensity fullproteome_pGR_LFQ intensity fullproteome_GFP s0=1, fdr=5%	GOBP slim name	response to chemical stimulus	985	0.0976436	1.10892e-06	0.00015913	0.0407364	0.0260601
Welch's T-test Difference LFQ intensity fullproteome_pGR_LFQ intensity fullproteome_GFP s0=1, fdr=5%	GOBP slim name	catabolic process	524	0.099024	0.000171527	0.00615352	0.0272935	0.0245171
Welch's T-test Difference LFQ intensity fullproteome_pGR_LFQ intensity fullproteome_GFP s0=1, fdr=5%	GOBP slim name	cell differentiation	439	0.112183	8.66358e-05	0.00414408	0.0735193	0.0288849
Welch's T-test Difference LFQ intensity fullproteome_pGR_LFQ intensity fullproteome_GFP s0=1, fdr=5%	GOBP slim name	response to external stimulus	365	0.128924	3.48235e-05	0.00199887	0.0642009	0.0440373
Welch's T-test Difference LFQ intensity fullproteome_pGR_LFQ intensity fullproteome_GFP s0=1, fdr=5%	GOCC slim name	cytoplasmic membrane-bounded vesicle	319	0.130246	8.68355e-05	0.00288728	0.0518115	0.0318007
Welch's T-test Difference LFQ intensity fullproteome_pGR_LFQ intensity fullproteome_GFP s0=1, fdr=5%	GOBP slim name	cellular homeostasis	268	0.133566	0.000211512	0.0067449	0.0535309	0.0395863
Welch's T-test Difference LFQ intensity fullproteome_pGR_LFQ intensity fullproteome_GFP s0=1, fdr=5%	GOBP slim name	response to extracellular stimulus	200	0.146075	0.000431388	0.0112553	0.0631571	0.0446951

## Sheet: S3B whole proteome PR vs GFP
Table S3B: Enrichment of gene ontology (GO) terms in proteome comparisons of (PR)175-GFP and GFP transduced primary neurons
C: Column	C: Type	C: Name	N: Size	N: Score	N: P value	N: Benj. Hoch. FDR	N: Mean	N: Median
Welch's T-test Difference LFQ intensity fullproteome_pPR_LFQ intensity fullproteome_GFP s0=1, fdr=5%	Keywords	Proteinphosphataseinhibitor	11	-0.734851	2.47188e-05	0.000424796	-1.30514	-1.60057
Welch's T-test Difference LFQ intensity fullproteome_pPR_LFQ intensity fullproteome_GFP s0=1, fdr=5%	GOMF name	protein phosphatase inhibitor activity	13	-0.63728	7.02727e-05	0.00406304	-1.10687	-1.5039
Welch's T-test Difference LFQ intensity fullproteome_pPR_LFQ intensity fullproteome_GFP s0=1, fdr=5%	GOMF name	ionotropic glutamate receptor binding	20	-0.478704	0.000214073	0.00892791	-0.576659	-0.413218
Welch's T-test Difference LFQ intensity fullproteome_pPR_LFQ intensity fullproteome_GFP s0=1, fdr=5%	Keywords	Cleavageonpairofbasicresidues	28	-0.363578	0.000885711	0.00913267	-0.542738	-0.289508
Welch's T-test Difference LFQ intensity fullproteome_pPR_LFQ intensity fullproteome_GFP s0=1, fdr=5%	KEGG name	Ribosome	79	-0.580383	6.83595e-19	1.7295e-16	-0.537061	-0.408362
Welch's T-test Difference LFQ intensity fullproteome_pPR_LFQ intensity fullproteome_GFP s0=1, fdr=5%	Keywords	Synaptosome	41	-0.405346	7.45072e-06	0.000157143	-0.519899	-0.375319
Welch's T-test Difference LFQ intensity fullproteome_pPR_LFQ intensity fullproteome_GFP s0=1, fdr=5%	Keywords	rRNA-binding	10	-0.575701	0.00163004	0.0154355	-0.51551	-0.383178
Welch's T-test Difference LFQ intensity fullproteome_pPR_LFQ intensity fullproteome_GFP s0=1, fdr=5%	GOMF name	syntaxin binding	33	-0.420557	3.00482e-05	0.00191106	-0.460261	-0.231938
Welch's T-test Difference LFQ intensity fullproteome_pPR_LFQ intensity fullproteome_GFP s0=1, fdr=5%	GOMF name	tubulin binding	52	-0.416483	2.22154e-07	2.09319e-05	-0.4441	-0.338514
Welch's T-test Difference LFQ intensity fullproteome_pPR_LFQ intensity fullproteome_GFP s0=1, fdr=5%	GOMF name	clathrin binding	20	-0.473527	0.000250483	0.0102779	-0.440359	-0.306545
Welch's T-test Difference LFQ intensity fullproteome_pPR_LFQ intensity fullproteome_GFP s0=1, fdr=5%	Keywords	Synapse	189	-0.351834	1.59099e-16	1.84554e-14	-0.433574	-0.312085
Welch's T-test Difference LFQ intensity fullproteome_pPR_LFQ intensity fullproteome_GFP s0=1, fdr=5%	GOMF name	glutamate receptor binding	31	-0.38706	0.000196779	0.00834341	-0.4215	-0.352243
Welch's T-test Difference LFQ intensity fullproteome_pPR_LFQ intensity fullproteome_GFP s0=1, fdr=5%	GOMF name	SNARE binding	50	-0.407308	6.76135e-07	5.54867e-05	-0.414583	-0.245184
Welch's T-test Difference LFQ intensity fullproteome_pPR_LFQ intensity fullproteome_GFP s0=1, fdr=5%	Keywords	Celladhesion	105	-0.277598	1.03467e-06	2.82403e-05	-0.397035	-0.274166
Welch's T-test Difference LFQ intensity fullproteome_pPR_LFQ intensity fullproteome_GFP s0=1, fdr=5%	GOBP slim name	exocytosis	83	-0.328682	2.58344e-07	5.29606e-06	-0.391219	-0.216787
Welch's T-test Difference LFQ intensity fullproteome_pPR_LFQ intensity fullproteome_GFP s0=1, fdr=5%	GOMF name	phosphatase binding	46	-0.324797	0.000144032	0.00691355	-0.389076	-0.327169
Welch's T-test Difference LFQ intensity fullproteome_pPR_LFQ intensity fullproteome_GFP s0=1, fdr=5%	Keywords	Postsynapticcellmembrane	77	-0.243887	0.000229988	0.00313866	-0.387145	-0.164845
Welch's T-test Difference LFQ intensity fullproteome_pPR_LFQ intensity fullproteome_GFP s0=1, fdr=5%	GOMF name	microtubule binding	34	-0.377393	0.000144225	0.0067946	-0.373867	-0.334234
Welch's T-test Difference LFQ intensity fullproteome_pPR_LFQ intensity fullproteome_GFP s0=1, fdr=5%	GOMF name	channel regulator activity	53	-0.313943	8.09612e-05	0.00420337	-0.371832	-0.22797
Welch's T-test Difference LFQ intensity fullproteome_pPR_LFQ intensity fullproteome_GFP s0=1, fdr=5%	Keywords	Celljunction	247	-0.299378	1.39209e-15	1.07655e-13	-0.366065	-0.231938
Welch's T-test Difference LFQ intensity fullproteome_pPR_LFQ intensity fullproteome_GFP s0=1, fdr=5%	GOMF name	PDZ domain binding	51	-0.321714	7.40768e-05	0.00400961	-0.364149	-0.196835
Welch's T-test Difference LFQ intensity fullproteome_pPR_LFQ intensity fullproteome_GFP s0=1, fdr=5%	GOMF name	protein C-terminus binding	59	-0.308351	4.45311e-05	0.0027631	-0.361179	-0.208717
Welch's T-test Difference LFQ intensity fullproteome_pPR_LFQ intensity fullproteome_GFP s0=1, fdr=5%	Keywords	Immunoglobulindomain	72	-0.260233	0.000143397	0.00214634	-0.357581	-0.127484
Welch's T-test Difference LFQ intensity fullproteome_pPR_LFQ intensity fullproteome_GFP s0=1, fdr=5%	GOCC slim name	synapse	198	-0.284212	9.38063e-12	4.15875e-10	-0.346524	-0.209917
Welch's T-test Difference LFQ intensity fullproteome_pPR_LFQ intensity fullproteome_GFP s0=1, fdr=5%	GOMF name	cytoskeletal protein binding	132	-0.272097	8.47321e-08	8.29071e-06	-0.344112	-0.23636
Welch's T-test Difference LFQ intensity fullproteome_pPR_LFQ intensity fullproteome_GFP s0=1, fdr=5%	GOBP slim name	neurotransmitter transport	58	-0.310476	4.57995e-05	0.000547686	-0.332131	-0.259278
Welch's T-test Difference LFQ intensity fullproteome_pPR_LFQ intensity fullproteome_GFP s0=1, fdr=5%	GOBP slim name	biological adhesion	199	-0.197812	1.98141e-06	3.7911e-05	-0.328842	-0.146427
Welch's T-test Difference LFQ intensity fullproteome_pPR_LFQ intensity fullproteome_GFP s0=1, fdr=5%	GOBP slim name	cell adhesion	199	-0.197812	1.98141e-06	3.55416e-05	-0.328842	-0.146427
Welch's T-test Difference LFQ intensity fullproteome_pPR_LFQ intensity fullproteome_GFP s0=1, fdr=5%	Keywords	SH3domain	87	-0.295527	2.13026e-06	5.20232e-05	-0.309007	-0.211117
Welch's T-test Difference LFQ intensity fullproteome_pPR_LFQ intensity fullproteome_GFP s0=1, fdr=5%	GOMF name	protein domain specific binding	170	-0.245135	4.76976e-08	4.85371e-06	-0.297891	-0.152868
Welch's T-test Difference LFQ intensity fullproteome_pPR_LFQ intensity fullproteome_GFP s0=1, fdr=5%	Keywords	Endocytosis	48	-0.287279	0.00059515	0.00673536	-0.296588	-0.1881
Welch's T-test Difference LFQ intensity fullproteome_pPR_LFQ intensity fullproteome_GFP s0=1, fdr=5%	Keywords	Cellprojection	174	-0.171771	0.000109196	0.0016889	-0.269851	-0.0852137
Welch's T-test Difference LFQ intensity fullproteome_pPR_LFQ intensity fullproteome_GFP s0=1, fdr=5%	Keywords	Coiledcoil	356	-0.185439	3.99014e-09	1.54285e-07	-0.262424	-0.137253
Welch's T-test Difference LFQ intensity fullproteome_pPR_LFQ intensity fullproteome_GFP s0=1, fdr=5%	GOCC slim name	neuron projection	481	-0.215808	3.39586e-15	4.5165e-13	-0.262252	-0.126303
Welch's T-test Difference LFQ intensity fullproteome_pPR_LFQ intensity fullproteome_GFP s0=1, fdr=5%	Keywords	Calcium	208	-0.184932	5.58e-06	0.000123291	-0.254725	-0.0890467
Welch's T-test Difference LFQ intensity fullproteome_pPR_LFQ intensity fullproteome_GFP s0=1, fdr=5%	GOMF name	structural molecule activity	230	-0.176248	5.53812e-06	0.000414381	-0.252285	-0.147383
Welch's T-test Difference LFQ intensity fullproteome_pPR_LFQ intensity fullproteome_GFP s0=1, fdr=5%	GOBP slim name	membrane fusion	73	-0.229401	0.000739027	0.00589168	-0.251395	-0.125322
Welch's T-test Difference LFQ intensity fullproteome_pPR_LFQ intensity fullproteome_GFP s0=1, fdr=5%	GOMF name	protein kinase binding	128	-0.194783	0.000158499	0.00707407	-0.247958	-0.1057
Welch's T-test Difference LFQ intensity fullproteome_pPR_LFQ intensity fullproteome_GFP s0=1, fdr=5%	GOMF name	structural constituent of ribosome	129	-0.221679	1.59348e-05	0.00109562	-0.245617	-0.205743
Welch's T-test Difference LFQ intensity fullproteome_pPR_LFQ intensity fullproteome_GFP s0=1, fdr=5%	Keywords	Microtubule	94	-0.205738	0.000606741	0.00670304	-0.244799	-0.138862
Welch's T-test Difference LFQ intensity fullproteome_pPR_LFQ intensity fullproteome_GFP s0=1, fdr=5%	GOCC slim name	neuronal cell body	253	-0.167635	6.08133e-06	0.000134803	-0.237942	-0.0864267
Welch's T-test Difference LFQ intensity fullproteome_pPR_LFQ intensity fullproteome_GFP s0=1, fdr=5%	GOCC slim name	ribosome	117	-0.172837	0.00133942	0.0118762	-0.228842	-0.142888
Welch's T-test Difference LFQ intensity fullproteome_pPR_LFQ intensity fullproteome_GFP s0=1, fdr=5%	GOMF name	kinase binding	151	-0.188119	7.65609e-05	0.00405773	-0.225984	-0.102629
Welch's T-test Difference LFQ intensity fullproteome_pPR_LFQ intensity fullproteome_GFP s0=1, fdr=5%	GOBP slim name	secretion	179	-0.169812	0.000105305	0.00107938	-0.225796	-0.0720644
Welch's T-test Difference LFQ intensity fullproteome_pPR_LFQ intensity fullproteome_GFP s0=1, fdr=5%	GOBP slim name	vesicle organization	101	-0.192952	0.00086479	0.00670797	-0.222759	-0.150502
Welch's T-test Difference LFQ intensity fullproteome_pPR_LFQ intensity fullproteome_GFP s0=1, fdr=5%	Keywords	Ribosomalprotein	152	-0.172445	0.000275762	0.00355426	-0.215346	-0.146242
Welch's T-test Difference LFQ intensity fullproteome_pPR_LFQ intensity fullproteome_GFP s0=1, fdr=5%	GOCC slim name	cell body	286	-0.146385	2.81114e-05	0.000415424	-0.213462	-0.0666702
Welch's T-test Difference LFQ intensity fullproteome_pPR_LFQ intensity fullproteome_GFP s0=1, fdr=5%	Keywords	Alternativesplicing	501	-0.18377	8.3506e-12	4.84335e-10	-0.211656	-0.095088
Welch's T-test Difference LFQ intensity fullproteome_pPR_LFQ intensity fullproteome_GFP s0=1, fdr=5%	GOCC slim name	cell projection	651	-0.16203	1.22872e-11	4.08549e-10	-0.208685	-0.0839701
Welch's T-test Difference LFQ intensity fullproteome_pPR_LFQ intensity fullproteome_GFP s0=1, fdr=5%	GOBP slim name	behavior	230	-0.154823	6.57932e-05	0.000726256	-0.204604	-0.0922003
Welch's T-test Difference LFQ intensity fullproteome_pPR_LFQ intensity fullproteome_GFP s0=1, fdr=5%	GOBP slim name	cellular component morphogenesis	210	-0.133782	0.000964298	0.00709624	-0.200457	-0.0749207
Welch's T-test Difference LFQ intensity fullproteome_pPR_LFQ intensity fullproteome_GFP s0=1, fdr=5%	Keywords	Cytoskeleton	264	-0.161313	8.89298e-06	0.000179406	-0.195619	-0.0562329
Welch's T-test Difference LFQ intensity fullproteome_pPR_LFQ intensity fullproteome_GFP s0=1, fdr=5%	Keywords	Ribonucleoprotein	201	-0.130628	0.00160245	0.0154904	-0.192899	-0.131142
Welch's T-test Difference LFQ intensity fullproteome_pPR_LFQ intensity fullproteome_GFP s0=1, fdr=5%	GOBP slim name	translation	140	-0.149138	0.00251311	0.0141424	-0.187761	-0.146794
Welch's T-test Difference LFQ intensity fullproteome_pPR_LFQ intensity fullproteome_GFP s0=1, fdr=5%	Keywords	Golgiapparatus	226	-0.139753	0.000353923	0.00432158	-0.185872	-0.0376663
Welch's T-test Difference LFQ intensity fullproteome_pPR_LFQ intensity fullproteome_GFP s0=1, fdr=5%	GOMF name	enzyme binding	350	-0.154685	1.11829e-06	8.89043e-05	-0.184768	-0.0879927
Welch's T-test Difference LFQ intensity fullproteome_pPR_LFQ intensity fullproteome_GFP s0=1, fdr=5%	GOBP slim name	cytoskeleton organization	326	-0.113446	0.000552878	0.00466694	-0.180984	-0.0484283
Welch's T-test Difference LFQ intensity fullproteome_pPR_LFQ intensity fullproteome_GFP s0=1, fdr=5%	Keywords	Signal	344	-0.110238	0.000576923	0.00669231	-0.174943	-0.0226912
Welch's T-test Difference LFQ intensity fullproteome_pPR_LFQ intensity fullproteome_GFP s0=1, fdr=5%	Keywords	Cellmembrane	530	-0.112738	1.70622e-05	0.000316675	-0.174396	-0.032665
Welch's T-test Difference LFQ intensity fullproteome_pPR_LFQ intensity fullproteome_GFP s0=1, fdr=5%	GOBP slim name	membrane organization	351	-0.12397	9.30961e-05	0.000989577	-0.16803	-0.0552564
Welch's T-test Difference LFQ intensity fullproteome_pPR_LFQ intensity fullproteome_GFP s0=1, fdr=5%	KEGG name	Endocytosis	108	-0.19205	0.000611115	0.0140556	-0.166215	-0.137001
Welch's T-test Difference LFQ intensity fullproteome_pPR_LFQ intensity fullproteome_GFP s0=1, fdr=5%	GOMF name	protein binding	1120	-0.132761	3.13849e-12	4.99021e-10	-0.164963	-0.0420728
Welch's T-test Difference LFQ intensity fullproteome_pPR_LFQ intensity fullproteome_GFP s0=1, fdr=5%	GOBP slim name	cellular membrane organization	334	-0.115628	0.000369887	0.00342444	-0.164154	-0.0472615
Welch's T-test Difference LFQ intensity fullproteome_pPR_LFQ intensity fullproteome_GFP s0=1, fdr=5%	GOBP slim name	locomotion	276	-0.11662	0.00103606	0.00725243	-0.161577	-0.0436013
Welch's T-test Difference LFQ intensity fullproteome_pPR_LFQ intensity fullproteome_GFP s0=1, fdr=5%	Keywords	3D-structure	330	-0.11931	0.000258934	0.00343273	-0.158962	-0.0381799
Welch's T-test Difference LFQ intensity fullproteome_pPR_LFQ intensity fullproteome_GFP s0=1, fdr=5%	GOBP slim name	cellular component movement	301	-0.103095	0.00250916	0.0144026	-0.156487	-0.0407925
Welch's T-test Difference LFQ intensity fullproteome_pPR_LFQ intensity fullproteome_GFP s0=1, fdr=5%	GOBP slim name	regulation of transport	487	-0.111426	4.32516e-05	0.000539705	-0.153059	-0.0455885
Welch's T-test Difference LFQ intensity fullproteome_pPR_LFQ intensity fullproteome_GFP s0=1, fdr=5%	GOBP slim name	localization	259	-0.115549	0.00161492	0.0102996	-0.147284	-0.0497756
Welch's T-test Difference LFQ intensity fullproteome_pPR_LFQ intensity fullproteome_GFP s0=1, fdr=5%	GOBP slim name	vesicle-mediated transport	436	-0.104498	0.000267589	0.00264821	-0.146814	-0.0219264
Welch's T-test Difference LFQ intensity fullproteome_pPR_LFQ intensity fullproteome_GFP s0=1, fdr=5%	GOBP slim name	multicellular organismal process	607	-0.0742253	0.00261736	0.0144458	-0.124682	-0.0227666
Welch's T-test Difference LFQ intensity fullproteome_pPR_LFQ intensity fullproteome_GFP s0=1, fdr=5%	GOBP slim name	signal transduction	861	-0.0674452	0.00145936	0.00951903	-0.123279	0
Welch's T-test Difference LFQ intensity fullproteome_pPR_LFQ intensity fullproteome_GFP s0=1, fdr=5%	Keywords	Cytoplasm	1264	-0.0912914	5.15036e-07	1.59318e-05	-0.117758	-0.0170169
Welch's T-test Difference LFQ intensity fullproteome_pPR_LFQ intensity fullproteome_GFP s0=1, fdr=5%	Keywords	Phosphoprotein	1648	-0.0837483	4.36173e-07	1.4456e-05	-0.114676	-0.0108979
Welch's T-test Difference LFQ intensity fullproteome_pPR_LFQ intensity fullproteome_GFP s0=1, fdr=5%	Keywords	Repeat	987	-0.067253	0.000785375	0.00847474	-0.106959	0
Welch's T-test Difference LFQ intensity fullproteome_pPR_LFQ intensity fullproteome_GFP s0=1, fdr=5%	GOBP slim name	biological regulation	2815	-0.0678036	3.86268e-06	5.83468e-05	-0.102931	0
Welch's T-test Difference LFQ intensity fullproteome_pPR_LFQ intensity fullproteome_GFP s0=1, fdr=5%	GOCC slim name	cell part	5259	0.0843685	2.46855e-05	0.000410397	-0.0525256	0.0355673
Welch's T-test Difference LFQ intensity fullproteome_pPR_LFQ intensity fullproteome_GFP s0=1, fdr=5%	GOCC slim name	membrane	2127	0.0471567	0.00221956	0.0173648	-0.0434603	0.0436134
Welch's T-test Difference LFQ intensity fullproteome_pPR_LFQ intensity fullproteome_GFP s0=1, fdr=5%	GOCC slim name	organelle	3430	0.0488474	0.000875332	0.00895532	-0.0364833	0.0385134
Welch's T-test Difference LFQ intensity fullproteome_pPR_LFQ intensity fullproteome_GFP s0=1, fdr=5%	GOCC slim name	intracellular membrane-bounded organelle	2456	0.0547532	0.000250929	0.00333736	-0.0292082	0.045558
Welch's T-test Difference LFQ intensity fullproteome_pPR_LFQ intensity fullproteome_GFP s0=1, fdr=5%	GOCC slim name	protein complex	1665	0.055267	0.000822342	0.00911429	-0.0267255	0.0535688
Welch's T-test Difference LFQ intensity fullproteome_pPR_LFQ intensity fullproteome_GFP s0=1, fdr=5%	GOBP slim name	macromolecule metabolic process	1777	0.0556503	0.000588118	0.00482257	-0.0222088	0.0407486
Welch's T-test Difference LFQ intensity fullproteome_pPR_LFQ intensity fullproteome_GFP s0=1, fdr=5%	GOBP slim name	RNA metabolic process	634	0.0740027	0.00222029	0.0130045	-0.0116423	0.0620694
Welch's T-test Difference LFQ intensity fullproteome_pPR_LFQ intensity fullproteome_GFP s0=1, fdr=5%	Keywords	Proteomicsidentification	2938	0.126114	6.83298e-18	1.05683e-15	-0.00746096	0.0801978
Welch's T-test Difference LFQ intensity fullproteome_pPR_LFQ intensity fullproteome_GFP s0=1, fdr=5%	GOBP slim name	biosynthetic process	868	0.0696588	0.00097275	0.00697948	-0.00705829	0.0664971
Welch's T-test Difference LFQ intensity fullproteome_pPR_LFQ intensity fullproteome_GFP s0=1, fdr=5%	GOBP slim name	cellular metabolic process	2401	0.125294	7.19273e-17	5.16078e-15	0.0133666	0.0744762
Welch's T-test Difference LFQ intensity fullproteome_pPR_LFQ intensity fullproteome_GFP s0=1, fdr=5%	GOBP slim name	primary metabolic process	2291	0.122452	6.55101e-16	3.76028e-14	0.0137917	0.0748243
Welch's T-test Difference LFQ intensity fullproteome_pPR_LFQ intensity fullproteome_GFP s0=1, fdr=5%	GOBP slim name	metabolic process	2629	0.137557	1.44135e-20	4.13669e-18	0.0142802	0.0784464
Welch's T-test Difference LFQ intensity fullproteome_pPR_LFQ intensity fullproteome_GFP s0=1, fdr=5%	Keywords	Endoplasmicreticulum	278	0.109768	0.00194542	0.0176995	0.0174615	0.111852
Welch's T-test Difference LFQ intensity fullproteome_pPR_LFQ intensity fullproteome_GFP s0=1, fdr=5%	GOBP slim name	nucleobase-containing compound metabolic process	964	0.126724	3.68687e-10	1.1757e-08	0.0332884	0.109962
Welch's T-test Difference LFQ intensity fullproteome_pPR_LFQ intensity fullproteome_GFP s0=1, fdr=5%	GOBP slim name	carbohydrate metabolic process	227	0.117396	0.00263685	0.0142788	0.0419455	0.088872
Welch's T-test Difference LFQ intensity fullproteome_pPR_LFQ intensity fullproteome_GFP s0=1, fdr=5%	GOMF name	substrate-specific transporter activity	328	0.122711	0.00017924	0.00772859	0.0430779	0.11566
Welch's T-test Difference LFQ intensity fullproteome_pPR_LFQ intensity fullproteome_GFP s0=1, fdr=5%	Keywords	Hydrolase	493	0.0902619	0.000864501	0.00911656	0.0458321	0.0660181
Welch's T-test Difference LFQ intensity fullproteome_pPR_LFQ intensity fullproteome_GFP s0=1, fdr=5%	GOMF name	transporter activity	377	0.123863	5.39964e-05	0.00327064	0.0471725	0.115148
Welch's T-test Difference LFQ intensity fullproteome_pPR_LFQ intensity fullproteome_GFP s0=1, fdr=5%	GOBP slim name	cellular nitrogen compound metabolic process	1114	0.150013	3.81816e-15	1.36977e-13	0.0497108	0.124342
Welch's T-test Difference LFQ intensity fullproteome_pPR_LFQ intensity fullproteome_GFP s0=1, fdr=5%	GOBP slim name	nitrogen compound metabolic process	1141	0.151909	9.37713e-16	4.48539e-14	0.0500858	0.127198
Welch's T-test Difference LFQ intensity fullproteome_pPR_LFQ intensity fullproteome_GFP s0=1, fdr=5%	GOBP slim name	catabolic process	524	0.120961	4.43071e-06	6.35807e-05	0.0521203	0.0890603
Welch's T-test Difference LFQ intensity fullproteome_pPR_LFQ intensity fullproteome_GFP s0=1, fdr=5%	GOMF name	hydrolase activity	913	0.130045	3.20206e-10	4.07301e-08	0.0572095	0.0934563
Welch's T-test Difference LFQ intensity fullproteome_pPR_LFQ intensity fullproteome_GFP s0=1, fdr=5%	Keywords	Transferase	529	0.134949	2.70402e-07	9.65127e-06	0.0634828	0.0909777
Welch's T-test Difference LFQ intensity fullproteome_pPR_LFQ intensity fullproteome_GFP s0=1, fdr=5%	GOBP slim name	nucleotide metabolic process	157	0.15101	0.00121376	0.00829406	0.0685898	0.140329
Welch's T-test Difference LFQ intensity fullproteome_pPR_LFQ intensity fullproteome_GFP s0=1, fdr=5%	GOMF name	catalytic activity	2207	0.202543	4.29192e-40	1.09186e-36	0.0697626	0.110499
Welch's T-test Difference LFQ intensity fullproteome_pPR_LFQ intensity fullproteome_GFP s0=1, fdr=5%	GOBP slim name	RNA processing	283	0.166462	2.14965e-06	3.62911e-05	0.0728322	0.152336
Welch's T-test Difference LFQ intensity fullproteome_pPR_LFQ intensity fullproteome_GFP s0=1, fdr=5%	GOMF name	nucleotide binding	1122	0.172863	1.05145e-19	1.33744e-16	0.074513	0.129426
Welch's T-test Difference LFQ intensity fullproteome_pPR_LFQ intensity fullproteome_GFP s0=1, fdr=5%	GOBP slim name	nucleobase-containing small molecule metabolic process	182	0.156609	0.00031159	0.00298088	0.0750805	0.145362
Welch's T-test Difference LFQ intensity fullproteome_pPR_LFQ intensity fullproteome_GFP s0=1, fdr=5%	GOMF name	transferase activity	723	0.160861	1.86178e-12	3.15758e-10	0.075341	0.118452
Welch's T-test Difference LFQ intensity fullproteome_pPR_LFQ intensity fullproteome_GFP s0=1, fdr=5%	GOCC slim name	mitochondrion	678	0.183034	6.51551e-15	4.33282e-13	0.0765662	0.163535
Welch's T-test Difference LFQ intensity fullproteome_pPR_LFQ intensity fullproteome_GFP s0=1, fdr=5%	Keywords	GTP-binding	182	0.150634	0.000524537	0.00624065	0.0780401	0.136536
Welch's T-test Difference LFQ intensity fullproteome_pPR_LFQ intensity fullproteome_GFP s0=1, fdr=5%	GOMF name	guanyl ribonucleotide binding	209	0.1544	0.000144297	0.00667437	0.0806798	0.133969
Welch's T-test Difference LFQ intensity fullproteome_pPR_LFQ intensity fullproteome_GFP s0=1, fdr=5%	GOMF name	GTP binding	205	0.154715	0.00016126	0.0070732	0.0816702	0.133969
Welch's T-test Difference LFQ intensity fullproteome_pPR_LFQ intensity fullproteome_GFP s0=1, fdr=5%	GOMF name	guanyl nucleotide binding	210	0.158073	9.61651e-05	0.00489288	0.083491	0.134896
Welch's T-test Difference LFQ intensity fullproteome_pPR_LFQ intensity fullproteome_GFP s0=1, fdr=5%	KEGG name	Huntington's disease	117	0.199724	0.000210267	0.00531975	0.0846194	0.141584
Welch's T-test Difference LFQ intensity fullproteome_pPR_LFQ intensity fullproteome_GFP s0=1, fdr=5%	KEGG name	Parkinson's disease	83	0.214019	0.000795394	0.0154796	0.0886806	0.157807
Welch's T-test Difference LFQ intensity fullproteome_pPR_LFQ intensity fullproteome_GFP s0=1, fdr=5%	KEGG name	Oxidative phosphorylation	83	0.204088	0.00138023	0.0193998	0.0919318	0.1314
Welch's T-test Difference LFQ intensity fullproteome_pPR_LFQ intensity fullproteome_GFP s0=1, fdr=5%	GOMF name	ribonucleotide binding	875	0.185641	1.14874e-18	4.87064e-16	0.0919429	0.135822
Welch's T-test Difference LFQ intensity fullproteome_pPR_LFQ intensity fullproteome_GFP s0=1, fdr=5%	GOMF name	purine ribonucleotide binding	874	0.185812	1.10961e-18	5.64571e-16	0.0920171	0.136536
Welch's T-test Difference LFQ intensity fullproteome_pPR_LFQ intensity fullproteome_GFP s0=1, fdr=5%	GOMF name	purine nucleotide binding	878	0.185942	9.02724e-19	5.74133e-16	0.0923001	0.134896
Welch's T-test Difference LFQ intensity fullproteome_pPR_LFQ intensity fullproteome_GFP s0=1, fdr=5%	GOMF name	adenyl nucleotide binding	688	0.181972	6.27689e-15	1.77427e-12	0.0948356	0.137167
Welch's T-test Difference LFQ intensity fullproteome_pPR_LFQ intensity fullproteome_GFP s0=1, fdr=5%	GOMF name	adenyl ribonucleotide binding	685	0.183091	4.83297e-15	1.53688e-12	0.0953305	0.143677
Welch's T-test Difference LFQ intensity fullproteome_pPR_LFQ intensity fullproteome_GFP s0=1, fdr=5%	Keywords	Nucleotide-binding	767	0.183092	1.94519e-16	1.80514e-14	0.0954227	0.137807
Welch's T-test Difference LFQ intensity fullproteome_pPR_LFQ intensity fullproteome_GFP s0=1, fdr=5%	GOMF name	purine ribonucleoside triphosphate binding	857	0.189133	5.22016e-19	4.42669e-16	0.0955418	0.142731
Welch's T-test Difference LFQ intensity fullproteome_pPR_LFQ intensity fullproteome_GFP s0=1, fdr=5%	GOBP slim name	small molecule metabolic process	689	0.18629	1.36749e-15	5.60672e-14	0.0956792	0.148948
Welch's T-test Difference LFQ intensity fullproteome_pPR_LFQ intensity fullproteome_GFP s0=1, fdr=5%	GOBP slim name	heterocycle metabolic process	220	0.185231	2.95682e-06	4.71449e-05	0.0986902	0.160894
Welch's T-test Difference LFQ intensity fullproteome_pPR_LFQ intensity fullproteome_GFP s0=1, fdr=5%	GOMF name	ATP binding	668	0.187468	2.18527e-15	7.9419e-13	0.0999368	0.147842
Welch's T-test Difference LFQ intensity fullproteome_pPR_LFQ intensity fullproteome_GFP s0=1, fdr=5%	Keywords	Proteinbiosynthesis	84	0.205457	0.00119831	0.0118301	0.102614	0.202377
Welch's T-test Difference LFQ intensity fullproteome_pPR_LFQ intensity fullproteome_GFP s0=1, fdr=5%	Keywords	ATP-binding	560	0.188974	1.46979e-13	9.74263e-12	0.108033	0.148908
Welch's T-test Difference LFQ intensity fullproteome_pPR_LFQ intensity fullproteome_GFP s0=1, fdr=5%	GOBP slim name	lipid metabolic process	305	0.184612	5.15434e-08	1.23275e-06	0.114226	0.116662
Welch's T-test Difference LFQ intensity fullproteome_pPR_LFQ intensity fullproteome_GFP s0=1, fdr=5%	GOBP slim name	cofactor metabolic process	149	0.193842	5.14784e-05	0.000590972	0.115462	0.151092
Welch's T-test Difference LFQ intensity fullproteome_pPR_LFQ intensity fullproteome_GFP s0=1, fdr=5%	GOMF name	hydrolase activity, acting on acid anhydrides	381	0.215725	1.58439e-12	2.87906e-10	0.120123	0.156729
Welch's T-test Difference LFQ intensity fullproteome_pPR_LFQ intensity fullproteome_GFP s0=1, fdr=5%	GOMF name	hydrolase activity, acting on acid anhydrides, in phosphorus-containing anhydrides	380	0.217291	1.16486e-12	2.27955e-10	0.120933	0.157403
Welch's T-test Difference LFQ intensity fullproteome_pPR_LFQ intensity fullproteome_GFP s0=1, fdr=5%	Keywords	Mitochondrion	439	0.256387	2.93963e-19	1.36399e-16	0.123678	0.211706
Welch's T-test Difference LFQ intensity fullproteome_pPR_LFQ intensity fullproteome_GFP s0=1, fdr=5%	GOMF name	pyrophosphatase activity	378	0.221345	5.03856e-13	1.06818e-10	0.124155	0.158767
Welch's T-test Difference LFQ intensity fullproteome_pPR_LFQ intensity fullproteome_GFP s0=1, fdr=5%	GOBP slim name	DNA metabolic process	196	0.190312	5.58496e-06	7.63278e-05	0.126601	0.151771
Welch's T-test Difference LFQ intensity fullproteome_pPR_LFQ intensity fullproteome_GFP s0=1, fdr=5%	GOBP slim name	cellular lipid metabolic process	246	0.199297	1.11999e-07	2.4726e-06	0.127599	0.122624
Welch's T-test Difference LFQ intensity fullproteome_pPR_LFQ intensity fullproteome_GFP s0=1, fdr=5%	GOCC slim name	microbody	71	0.228936	0.000894014	0.00849314	0.13192	0.215222
Welch's T-test Difference LFQ intensity fullproteome_pPR_LFQ intensity fullproteome_GFP s0=1, fdr=5%	GOMF name	nucleoside-triphosphatase activity	355	0.23073	2.62893e-13	6.07999e-11	0.132077	0.163055
Welch's T-test Difference LFQ intensity fullproteome_pPR_LFQ intensity fullproteome_GFP s0=1, fdr=5%	Keywords	Signal-anchor	66	0.235837	0.00096445	0.00972837	0.137144	0.228384
Welch's T-test Difference LFQ intensity fullproteome_pPR_LFQ intensity fullproteome_GFP s0=1, fdr=5%	GOBP slim name	amine metabolic process	221	0.23352	3.52379e-09	9.1939e-08	0.141351	0.18073
Welch's T-test Difference LFQ intensity fullproteome_pPR_LFQ intensity fullproteome_GFP s0=1, fdr=5%	GOMF name	transferase activity, transferring acyl groups	95	0.21842	0.000253263	0.010227	0.142245	0.231849
Welch's T-test Difference LFQ intensity fullproteome_pPR_LFQ intensity fullproteome_GFP s0=1, fdr=5%	GOMF name	oxidoreductase activity	304	0.253298	8.62197e-14	2.19343e-11	0.15364	0.191386
Welch's T-test Difference LFQ intensity fullproteome_pPR_LFQ intensity fullproteome_GFP s0=1, fdr=5%	GOCC slim name	peroxisome	52	0.253665	0.00160598	0.0133497	0.156072	0.234345
Welch's T-test Difference LFQ intensity fullproteome_pPR_LFQ intensity fullproteome_GFP s0=1, fdr=5%	Keywords	NAD	76	0.283902	2.04111e-05	0.00036426	0.161413	0.216285
Welch's T-test Difference LFQ intensity fullproteome_pPR_LFQ intensity fullproteome_GFP s0=1, fdr=5%	Keywords	Mitochondrioninnermembrane	119	0.318648	2.48244e-09	1.04714e-07	0.16273	0.253557
Welch's T-test Difference LFQ intensity fullproteome_pPR_LFQ intensity fullproteome_GFP s0=1, fdr=5%	GOMF name	ATPase activity	184	0.29653	6.74212e-12	9.52887e-10	0.165183	0.219763
Welch's T-test Difference LFQ intensity fullproteome_pPR_LFQ intensity fullproteome_GFP s0=1, fdr=5%	GOBP slim name	rRNA processing	70	0.243329	0.000454739	0.00395485	0.165258	0.214897
Welch's T-test Difference LFQ intensity fullproteome_pPR_LFQ intensity fullproteome_GFP s0=1, fdr=5%	Keywords	Lipidmetabolism	134	0.243745	1.33808e-06	3.44928e-05	0.169983	0.185635
Welch's T-test Difference LFQ intensity fullproteome_pPR_LFQ intensity fullproteome_GFP s0=1, fdr=5%	GOBP slim name	cellular ketone metabolic process	337	0.28181	2.91109e-18	4.17741e-16	0.173129	0.217275
Welch's T-test Difference LFQ intensity fullproteome_pPR_LFQ intensity fullproteome_GFP s0=1, fdr=5%	GOBP slim name	cellular amino acid metabolic process	175	0.274277	5.81453e-10	1.66877e-08	0.173676	0.211688
Welch's T-test Difference LFQ intensity fullproteome_pPR_LFQ intensity fullproteome_GFP s0=1, fdr=5%	GOMF name	nucleotidyltransferase activity	46	0.323154	0.000155634	0.00707022	0.173714	0.231666
Welch's T-test Difference LFQ intensity fullproteome_pPR_LFQ intensity fullproteome_GFP s0=1, fdr=5%	Keywords	NADP	62	0.279637	0.000147955	0.00214535	0.174248	0.23401
Welch's T-test Difference LFQ intensity fullproteome_pPR_LFQ intensity fullproteome_GFP s0=1, fdr=5%	GOBP slim name	organic acid metabolic process	326	0.28413	5.14723e-18	4.92418e-16	0.174341	0.217574
Welch's T-test Difference LFQ intensity fullproteome_pPR_LFQ intensity fullproteome_GFP s0=1, fdr=5%	Keywords	Oxidoreductase	193	0.272354	1.11123e-10	5.15612e-09	0.174469	0.228628
Welch's T-test Difference LFQ intensity fullproteome_pPR_LFQ intensity fullproteome_GFP s0=1, fdr=5%	GOBP slim name	organic acid transport	54	0.279365	0.000400028	0.00358775	0.192786	0.252096
Welch's T-test Difference LFQ intensity fullproteome_pPR_LFQ intensity fullproteome_GFP s0=1, fdr=5%	GOMF name	cofactor binding	150	0.328239	6.05375e-12	9.05925e-10	0.195781	0.253512
Welch's T-test Difference LFQ intensity fullproteome_pPR_LFQ intensity fullproteome_GFP s0=1, fdr=5%	GOMF name	ATPase activity, coupled	136	0.307172	8.45154e-10	9.77306e-08	0.201577	0.225578
Welch's T-test Difference LFQ intensity fullproteome_pPR_LFQ intensity fullproteome_GFP s0=1, fdr=5%	GOMF name	methyltransferase activity	72	0.263489	0.000118212	0.00589672	0.20205	0.168595
Welch's T-test Difference LFQ intensity fullproteome_pPR_LFQ intensity fullproteome_GFP s0=1, fdr=5%	GOBP slim name	tRNA metabolic process	77	0.287612	1.39927e-05	0.000182542	0.205449	0.220018
Welch's T-test Difference LFQ intensity fullproteome_pPR_LFQ intensity fullproteome_GFP s0=1, fdr=5%	GOMF name	coenzyme binding	113	0.337724	7.2195e-10	8.74591e-08	0.206046	0.26077
Welch's T-test Difference LFQ intensity fullproteome_pPR_LFQ intensity fullproteome_GFP s0=1, fdr=5%	GOBP slim name	lipid transport	46	0.263351	0.00205598	0.012293	0.206268	0.198179
Welch's T-test Difference LFQ intensity fullproteome_pPR_LFQ intensity fullproteome_GFP s0=1, fdr=5%	Keywords	Transitpeptide	230	0.347643	3.20291e-19	7.43075e-17	0.209404	0.253999
Welch's T-test Difference LFQ intensity fullproteome_pPR_LFQ intensity fullproteome_GFP s0=1, fdr=5%	GOMF name	NAD binding	38	0.329488	0.000453224	0.0177385	0.211566	0.235681
Welch's T-test Difference LFQ intensity fullproteome_pPR_LFQ intensity fullproteome_GFP s0=1, fdr=5%	GOMF name	transferase activity, transferring one-carbon groups	76	0.284322	1.98433e-05	0.00132846	0.212382	0.190587
Welch's T-test Difference LFQ intensity fullproteome_pPR_LFQ intensity fullproteome_GFP s0=1, fdr=5%	KEGG name	Peroxisome	48	0.332618	7.01594e-05	0.00295839	0.216094	0.303201
Welch's T-test Difference LFQ intensity fullproteome_pPR_LFQ intensity fullproteome_GFP s0=1, fdr=5%	GOCC slim name	extracellular matrix	39	0.332466	0.000337525	0.00408098	0.217609	0.400739
Welch's T-test Difference LFQ intensity fullproteome_pPR_LFQ intensity fullproteome_GFP s0=1, fdr=5%	Keywords	Peroxisome	44	0.364706	2.97921e-05	0.000493698	0.220636	0.303201
Welch's T-test Difference LFQ intensity fullproteome_pPR_LFQ intensity fullproteome_GFP s0=1, fdr=5%	KEGG name	Amino sugar and nucleotide sugar metabolism	32	0.336949	0.000992325	0.0167372	0.222162	0.230087
Welch's T-test Difference LFQ intensity fullproteome_pPR_LFQ intensity fullproteome_GFP s0=1, fdr=5%	GOBP slim name	post-embryonic development	28	0.343279	0.00169584	0.0105806	0.222518	0.26626
Welch's T-test Difference LFQ intensity fullproteome_pPR_LFQ intensity fullproteome_GFP s0=1, fdr=5%	GOMF name	flavin adenine dinucleotide binding	36	0.368725	0.000133153	0.00651425	0.224431	0.290094
Welch's T-test Difference LFQ intensity fullproteome_pPR_LFQ intensity fullproteome_GFP s0=1, fdr=5%	GOBP slim name	RNA modification	36	0.299582	0.0019084	0.0116534	0.236375	0.263856
Welch's T-test Difference LFQ intensity fullproteome_pPR_LFQ intensity fullproteome_GFP s0=1, fdr=5%	Keywords	Fattyacidmetabolism	60	0.367111	9.52395e-07	2.76195e-05	0.245777	0.292186
Welch's T-test Difference LFQ intensity fullproteome_pPR_LFQ intensity fullproteome_GFP s0=1, fdr=5%	Keywords	FAD	44	0.38603	9.90827e-06	0.00019156	0.246793	0.290373
Welch's T-test Difference LFQ intensity fullproteome_pPR_LFQ intensity fullproteome_GFP s0=1, fdr=5%	Keywords	Flavoprotein	46	0.391641	4.57439e-06	0.000106126	0.250669	0.290373
Welch's T-test Difference LFQ intensity fullproteome_pPR_LFQ intensity fullproteome_GFP s0=1, fdr=5%	KEGG name	Arginine and proline metabolism	29	0.347616	0.00121829	0.018131	0.253122	0.253557
Welch's T-test Difference LFQ intensity fullproteome_pPR_LFQ intensity fullproteome_GFP s0=1, fdr=5%	GOBP slim name	tRNA processing	35	0.323849	0.000936615	0.00707391	0.260553	0.255261
Welch's T-test Difference LFQ intensity fullproteome_pPR_LFQ intensity fullproteome_GFP s0=1, fdr=5%	KEGG name	Glycerophospholipid metabolism	37	0.359948	0.000156353	0.00439527	0.261513	0.210225
Welch's T-test Difference LFQ intensity fullproteome_pPR_LFQ intensity fullproteome_GFP s0=1, fdr=5%	GOMF name	anion transmembrane transporter activity	43	0.395626	7.54817e-06	0.000548644	0.262382	0.308544
Welch's T-test Difference LFQ intensity fullproteome_pPR_LFQ intensity fullproteome_GFP s0=1, fdr=5%	KEGG name	PPAR signaling pathway	27	0.355715	0.00140188	0.0186671	0.264362	0.309626
Welch's T-test Difference LFQ intensity fullproteome_pPR_LFQ intensity fullproteome_GFP s0=1, fdr=5%	GOMF name	DNA-dependent ATPase activity	26	0.412799	0.000274908	0.0109276	0.265859	0.365466
Welch's T-test Difference LFQ intensity fullproteome_pPR_LFQ intensity fullproteome_GFP s0=1, fdr=5%	KEGG name	N-Glycan biosynthesis	22	0.42107	0.000639009	0.0134724	0.26611	0.286844
Welch's T-test Difference LFQ intensity fullproteome_pPR_LFQ intensity fullproteome_GFP s0=1, fdr=5%	KEGG name	Lysine degradation	20	0.42807	0.000932124	0.0168448	0.267128	0.324852
Welch's T-test Difference LFQ intensity fullproteome_pPR_LFQ intensity fullproteome_GFP s0=1, fdr=5%	Keywords	Methyltransferase	44	0.327009	0.00018147	0.00255158	0.272289	0.196529
Welch's T-test Difference LFQ intensity fullproteome_pPR_LFQ intensity fullproteome_GFP s0=1, fdr=5%	GOMF name	oxidoreductase activity, acting on the CH-CH group of donors	37	0.44411	3.08988e-06	0.000238201	0.27464	0.333737
Welch's T-test Difference LFQ intensity fullproteome_pPR_LFQ intensity fullproteome_GFP s0=1, fdr=5%	KEGG name	Valine, leucine and isoleucine degradation	37	0.480387	4.51651e-07	2.85669e-05	0.282501	0.319809
Welch's T-test Difference LFQ intensity fullproteome_pPR_LFQ intensity fullproteome_GFP s0=1, fdr=5%	Keywords	Phospholipidbiosynthesis	23	0.373315	0.00196788	0.0175596	0.288982	0.210225
Welch's T-test Difference LFQ intensity fullproteome_pPR_LFQ intensity fullproteome_GFP s0=1, fdr=5%	Keywords	Phospholipidmetabolism	23	0.373315	0.00196788	0.0172283	0.288982	0.210225
Welch's T-test Difference LFQ intensity fullproteome_pPR_LFQ intensity fullproteome_GFP s0=1, fdr=5%	KEGG name	Propanoate metabolism	24	0.464083	8.49458e-05	0.00307018	0.303591	0.299112
Welch's T-test Difference LFQ intensity fullproteome_pPR_LFQ intensity fullproteome_GFP s0=1, fdr=5%	KEGG name	beta-Alanine metabolism	14	0.506793	0.00103638	0.0163877	0.307244	0.365553
Welch's T-test Difference LFQ intensity fullproteome_pPR_LFQ intensity fullproteome_GFP s0=1, fdr=5%	GOMF name	anion channel activity	27	0.441897	7.24294e-05	0.00400566	0.309446	0.358572
Welch's T-test Difference LFQ intensity fullproteome_pPR_LFQ intensity fullproteome_GFP s0=1, fdr=5%	GOMF name	chloride channel activity	21	0.441967	0.000462067	0.0178106	0.317521	0.358572
Welch's T-test Difference LFQ intensity fullproteome_pPR_LFQ intensity fullproteome_GFP s0=1, fdr=5%	Keywords	tRNAprocessing	25	0.360649	0.00182815	0.0169652	0.325376	0.27231
Welch's T-test Difference LFQ intensity fullproteome_pPR_LFQ intensity fullproteome_GFP s0=1, fdr=5%	KEGG name	Tryptophan metabolism	19	0.528005	6.89213e-05	0.00348742	0.326772	0.329366
Welch's T-test Difference LFQ intensity fullproteome_pPR_LFQ intensity fullproteome_GFP s0=1, fdr=5%	GOMF name	DNA helicase activity	21	0.501392	7.10712e-05	0.00401789	0.334502	0.403593
Welch's T-test Difference LFQ intensity fullproteome_pPR_LFQ intensity fullproteome_GFP s0=1, fdr=5%	GOMF name	ATP-dependent helicase activity	58	0.448964	3.76426e-09	4.1636e-07	0.334656	0.306695
Welch's T-test Difference LFQ intensity fullproteome_pPR_LFQ intensity fullproteome_GFP s0=1, fdr=5%	GOMF name	purine NTP-dependent helicase activity	58	0.448964	3.76426e-09	3.99012e-07	0.334656	0.306695
Welch's T-test Difference LFQ intensity fullproteome_pPR_LFQ intensity fullproteome_GFP s0=1, fdr=5%	GOMF name	helicase activity	73	0.450868	3.29742e-11	4.41507e-09	0.34155	0.316642
Welch's T-test Difference LFQ intensity fullproteome_pPR_LFQ intensity fullproteome_GFP s0=1, fdr=5%	KEGG name	Protein export	20	0.496003	0.000125274	0.0039618	0.350647	0.306138
Welch's T-test Difference LFQ intensity fullproteome_pPR_LFQ intensity fullproteome_GFP s0=1, fdr=5%	KEGG name	Ribosome biogenesis in eukaryotes	43	0.464839	1.43312e-07	1.2086e-05	0.362278	0.403831
Welch's T-test Difference LFQ intensity fullproteome_pPR_LFQ intensity fullproteome_GFP s0=1, fdr=5%	GOMF name	ATP-dependent RNA helicase activity	41	0.459058	3.89394e-07	3.53792e-05	0.366253	0.289565
Welch's T-test Difference LFQ intensity fullproteome_pPR_LFQ intensity fullproteome_GFP s0=1, fdr=5%	GOMF name	RNA helicase activity	41	0.459058	3.89394e-07	3.41592e-05	0.366253	0.289565
Welch's T-test Difference LFQ intensity fullproteome_pPR_LFQ intensity fullproteome_GFP s0=1, fdr=5%	GOMF name	RNA-dependent ATPase activity	41	0.459058	3.89394e-07	3.30206e-05	0.366253	0.289565
Welch's T-test Difference LFQ intensity fullproteome_pPR_LFQ intensity fullproteome_GFP s0=1, fdr=5%	GOBP slim name	DNA geometric change	16	0.460472	0.00144298	0.00963106	0.393695	0.378345
Welch's T-test Difference LFQ intensity fullproteome_pPR_LFQ intensity fullproteome_GFP s0=1, fdr=5%	GOMF name	oxidoreductase activity, acting on the aldehyde or oxo group of donors	24	0.522048	9.83054e-06	0.000694691	0.396552	0.353386
Welch's T-test Difference LFQ intensity fullproteome_pPR_LFQ intensity fullproteome_GFP s0=1, fdr=5%	Keywords	Helicase	59	0.495756	5.24244e-11	2.70277e-09	0.404672	0.353097
Welch's T-test Difference LFQ intensity fullproteome_pPR_LFQ intensity fullproteome_GFP s0=1, fdr=5%	KEGG name	Fatty acid metabolism	32	0.597957	5.1181e-09	6.4744e-07	0.409788	0.411801
Welch's T-test Difference LFQ intensity fullproteome_pPR_LFQ intensity fullproteome_GFP s0=1, fdr=5%	GOCC slim name	preribosome	30	0.462942	1.18161e-05	0.000224506	0.420315	0.496765
Welch's T-test Difference LFQ intensity fullproteome_pPR_LFQ intensity fullproteome_GFP s0=1, fdr=5%	GOMF name	snoRNA binding	17	0.563524	5.85506e-05	0.00346402	0.423175	0.469464
Welch's T-test Difference LFQ intensity fullproteome_pPR_LFQ intensity fullproteome_GFP s0=1, fdr=5%	Keywords	Nucleosomecore	10	0.660715	0.000299529	0.00375626	0.425042	0.40086
Welch's T-test Difference LFQ intensity fullproteome_pPR_LFQ intensity fullproteome_GFP s0=1, fdr=5%	GOMF name	oxidoreductase activity, acting on the aldehyde or oxo group of donors, NAD or NADP as acceptor	19	0.561325	2.32518e-05	0.00151673	0.435394	0.389995
Welch's T-test Difference LFQ intensity fullproteome_pPR_LFQ intensity fullproteome_GFP s0=1, fdr=5%	Keywords	Ribosomebiogenesis	21	0.524391	3.25431e-05	0.00052069	0.473634	0.512467
Welch's T-test Difference LFQ intensity fullproteome_pPR_LFQ intensity fullproteome_GFP s0=1, fdr=5%	GOCC slim name	nucleosome	18	0.650529	1.81385e-06	4.82484e-05	0.546567	0.416384
